# Supplementary material for: Genetic alterations in peritoneal metastatic tumors predicted the outcomes for hyperthermic intraperitoneal chemotherapy
Source: Front Oncol. 2023 Apr 26;13:1054406. doi: 10.3389/fonc.2023.1054406 (PMC10170308; doi:10.3389/fonc.2023.1054406)
Supplement: Supplementary file 1 [file Table_1.csv]

	Hugo_Symbol	Frame_Shift_Del	Frame_Shift_Ins	In_Frame_Del	In_Frame_Ins	Missense_Mutation	Nonsense_Mutation	Nonstop_Mutation	Splice_Site	Translation_Start_Site	total	MutatedSamples	AlteredSamples	clusters	muts_in_clusters	clusterScores	protLen	zscore	pval	fdr	fract_muts_in_clusters
1	ABHD12	0	0	0	0	10	0	0	0	0	10	5	5	1	10	1	404	5.54615384615385	1.46010951107556e-08	4.06353691609153e-07	1
2	ACSS1	1	1	0	0	2	0	0	1	0	5	2	2	1	4	1	689	5.54615384615385	1.46010951107556e-08	4.06353691609153e-07	0.8
3	ADAR	0	2	0	0	6	0	0	0	0	8	2	2	1	8	1	1226	5.54615384615385	1.46010951107556e-08	4.06353691609153e-07	1
4	ADGRF3	4	4	0	0	0	0	0	0	0	8	2	2	1	8	1	1079	5.54615384615385	1.46010951107556e-08	4.06353691609153e-07	1
5	AGT	0	1	3	3	3	0	0	0	0	10	4	4	2	10	1	485	5.54615384615385	1.46010951107556e-08	4.06353691609153e-07	1
6	AMOTL1	0	0	2	2	2	0	0	0	0	6	2	2	1	6	1	956	5.54615384615385	1.46010951107556e-08	4.06353691609153e-07	1
7	ANKRD13D	2	0	0	0	2	0	0	2	0	6	2	2	1	4	1	605	5.54615384615385	1.46010951107556e-08	4.06353691609153e-07	0.666666666666667
8	ANKRD49	0	0	0	0	9	0	0	0	0	9	3	3	1	9	1	239	5.54615384615385	1.46010951107556e-08	4.06353691609153e-07	1
9	AQP10	0	0	0	0	5	0	0	0	0	5	4	4	2	5	1	301	5.54615384615385	1.46010951107556e-08	4.06353691609153e-07	1
10	AQP5	2	2	2	2	2	0	0	0	0	10	2	2	1	10	1	265	5.54615384615385	1.46010951107556e-08	4.06353691609153e-07	1
11	ARIH1	0	0	6	0	0	0	0	0	0	6	6	6	1	6	1	557	5.54615384615385	1.46010951107556e-08	4.06353691609153e-07	1
12	ATAD3C	0	4	0	0	2	0	0	0	0	6	2	2	1	6	1	411	5.54615384615385	1.46010951107556e-08	4.06353691609153e-07	1
13	ATP10B	2	2	0	0	4	0	0	6	0	14	7	7	2	8	1	1461	5.54615384615385	1.46010951107556e-08	4.06353691609153e-07	0.571428571428571
14	BCL2L2	0	0	0	0	10	0	0	0	0	10	5	5	1	10	1	193	5.54615384615385	1.46010951107556e-08	4.06353691609153e-07	1
15	BMS1	0	2	0	0	4	0	0	1	0	7	3	3	1	6	1	1282	5.54615384615385	1.46010951107556e-08	4.06353691609153e-07	0.857142857142857
16	CALML5	0	1	0	1	4	0	0	0	0	6	2	2	1	6	1	146	5.54615384615385	1.46010951107556e-08	4.06353691609153e-07	1
17	CATSPER1	0	0	2	2	2	0	0	0	0	6	2	2	1	6	1	780	5.54615384615385	1.46010951107556e-08	4.06353691609153e-07	1
18	CDKL1	2	2	0	0	2	0	0	0	0	6	2	2	1	6	1	358	5.54615384615385	1.46010951107556e-08	4.06353691609153e-07	1
19	CLDN22	0	0	3	3	0	0	0	0	0	6	3	3	1	6	1	220	5.54615384615385	1.46010951107556e-08	4.06353691609153e-07	1
20	CNPY3	0	0	5	0	0	0	0	0	0	5	5	5	1	5	1	278	5.54615384615385	1.46010951107556e-08	4.06353691609153e-07	1
21	CPD	0	0	0	0	6	0	0	0	0	6	3	3	1	6	1	1380	5.54615384615385	1.46010951107556e-08	4.06353691609153e-07	1
22	DET1	6	6	0	0	0	0	0	0	0	12	6	6	1	12	1	561	5.54615384615385	1.46010951107556e-08	4.06353691609153e-07	1
23	DMTN	0	0	0	0	4	0	0	2	0	6	2	2	1	4	1	405	5.54615384615385	1.46010951107556e-08	4.06353691609153e-07	0.666666666666667
24	DNAJC1	0	0	6	0	0	0	0	0	0	6	6	6	1	6	1	554	5.54615384615385	1.46010951107556e-08	4.06353691609153e-07	1
25	DPEP3	0	0	0	0	2	0	0	3	0	5	3	3	1	2	1	513	5.54615384615385	1.46010951107556e-08	4.06353691609153e-07	0.4
26	DYRK3	4	4	0	0	4	0	0	0	0	12	4	4	1	12	1	588	5.54615384615385	1.46010951107556e-08	4.06353691609153e-07	1
27	EEF2KMT	0	0	0	0	6	0	0	0	0	6	4	4	2	6	1	330	5.54615384615385	1.46010951107556e-08	4.06353691609153e-07	1
28	ETV4	2	2	0	0	2	0	0	0	0	6	2	2	1	6	1	484	5.54615384615385	1.46010951107556e-08	4.06353691609153e-07	1
29	ETV5	0	0	0	1	5	2	0	0	0	8	4	4	3	8	1	510	5.54615384615385	1.46010951107556e-08	4.06353691609153e-07	1
30	F11	0	0	0	0	9	0	0	1	0	10	4	4	1	9	1	625	5.54615384615385	1.46010951107556e-08	4.06353691609153e-07	0.9
31	F2R	1	0	0	0	6	2	0	0	0	9	3	3	1	9	1	425	5.54615384615385	1.46010951107556e-08	4.06353691609153e-07	1
32	FAAP24	6	3	0	3	0	0	0	0	0	12	3	3	1	12	1	215	5.54615384615385	1.46010951107556e-08	4.06353691609153e-07	1
33	FAH	0	1	2	0	12	0	0	0	0	15	3	3	1	15	1	419	5.54615384615385	1.46010951107556e-08	4.06353691609153e-07	1
34	FCGR1A	0	0	0	0	0	9	0	0	0	9	9	9	1	9	1	374	5.54615384615385	1.46010951107556e-08	4.06353691609153e-07	1
35	FCRL5	2	2	3	5	3	0	0	0	0	15	4	4	2	15	1	998	5.54615384615385	1.46010951107556e-08	4.06353691609153e-07	1
36	FFAR3	0	0	2	2	4	0	0	0	1	9	3	3	1	8	1	346	5.54615384615385	1.46010951107556e-08	4.06353691609153e-07	0.888888888888889
37	GAPDHS	0	3	0	0	6	0	0	0	0	9	3	3	1	9	1	408	5.54615384615385	1.46010951107556e-08	4.06353691609153e-07	1
38	GEMIN2	3	0	0	0	6	0	0	0	0	9	4	4	1	9	1	280	5.54615384615385	1.46010951107556e-08	4.06353691609153e-07	1
39	GPR182	2	0	0	0	10	0	0	0	0	12	2	2	1	12	1	404	5.54615384615385	1.46010951107556e-08	4.06353691609153e-07	1
40	GRIA1	2	2	0	0	2	0	0	0	0	6	2	2	1	6	1	916	5.54615384615385	1.46010951107556e-08	4.06353691609153e-07	1
41	GTF2IRD2B	0	0	0	0	17	0	0	0	0	17	10	10	3	17	1	949	5.54615384615385	1.46010951107556e-08	4.06353691609153e-07	1
42	GTF3C4	3	3	0	0	0	0	0	0	0	6	2	2	1	6	1	822	5.54615384615385	1.46010951107556e-08	4.06353691609153e-07	1
43	GTPBP2	7	7	0	0	0	0	0	0	0	14	7	7	1	14	1	602	5.54615384615385	1.46010951107556e-08	4.06353691609153e-07	1
44	HBG2	0	3	0	3	0	0	0	0	0	6	3	3	1	6	1	147	5.54615384615385	1.46010951107556e-08	4.06353691609153e-07	1
45	HK1	0	0	0	0	4	0	0	1	0	5	2	2	1	4	1	921	5.54615384615385	1.46010951107556e-08	4.06353691609153e-07	0.8
46	HSPB7	0	0	0	2	4	0	0	0	0	6	2	2	1	6	1	170	5.54615384615385	1.46010951107556e-08	4.06353691609153e-07	1
47	IFFO2	0	0	0	0	4	0	0	1	0	5	3	3	1	4	1	517	5.54615384615385	1.46010951107556e-08	4.06353691609153e-07	0.8
48	IFITM1	8	8	0	0	0	0	0	0	0	16	8	8	1	16	1	125	5.54615384615385	1.46010951107556e-08	4.06353691609153e-07	1
49	IGSF22	1	1	0	0	9	0	0	0	0	11	4	4	2	11	1	1326	5.54615384615385	1.46010951107556e-08	4.06353691609153e-07	1
50	KCNMB4	0	0	0	0	24	0	0	0	0	24	8	8	1	24	1	210	5.54615384615385	1.46010951107556e-08	4.06353691609153e-07	1
51	KRTAP9-1	0	0	4	2	6	0	0	0	0	12	6	6	2	12	1	251	5.54615384615385	1.46010951107556e-08	4.06353691609153e-07	1
52	KRTAP9-2	0	0	0	0	5	0	0	0	0	5	5	5	1	5	1	175	5.54615384615385	1.46010951107556e-08	4.06353691609153e-07	1
53	LGI2	0	0	7	0	0	0	0	0	0	7	7	7	1	7	1	545	5.54615384615385	1.46010951107556e-08	4.06353691609153e-07	1
54	LPIN2	0	4	0	0	4	0	0	0	0	8	2	2	1	8	1	896	5.54615384615385	1.46010951107556e-08	4.06353691609153e-07	1
55	LRRC74A	0	1	6	7	0	0	0	6	0	20	7	7	2	14	1	488	5.54615384615385	1.46010951107556e-08	4.06353691609153e-07	0.7
56	MAPK6	0	2	1	0	9	0	0	0	0	12	3	3	1	12	1	721	5.54615384615385	1.46010951107556e-08	4.06353691609153e-07	1
57	MCMDC2	4	0	0	0	0	4	0	0	0	8	4	4	1	8	1	681	5.54615384615385	1.46010951107556e-08	4.06353691609153e-07	1
58	MRPL14	2	0	0	0	14	0	0	0	0	16	6	6	2	16	1	145	5.54615384615385	1.46010951107556e-08	4.06353691609153e-07	1
59	MSANTD2	0	3	0	0	3	0	0	0	0	6	3	3	1	6	1	507	5.54615384615385	1.46010951107556e-08	4.06353691609153e-07	1
60	MVB12B	3	3	0	0	3	0	0	0	0	9	3	3	1	9	1	319	5.54615384615385	1.46010951107556e-08	4.06353691609153e-07	1
61	MVD	2	2	0	0	2	0	0	0	0	6	2	2	1	6	1	400	5.54615384615385	1.46010951107556e-08	4.06353691609153e-07	1
62	MYCN	0	0	0	2	4	0	0	0	0	6	2	2	1	6	1	464	5.54615384615385	1.46010951107556e-08	4.06353691609153e-07	1
63	NCF1	0	0	0	0	5	0	0	0	0	5	5	5	1	5	1	390	5.54615384615385	1.46010951107556e-08	4.06353691609153e-07	1
64	NKAIN3	2	2	0	0	4	0	0	0	0	8	2	2	1	8	1	197	5.54615384615385	1.46010951107556e-08	4.06353691609153e-07	1
65	NKX3-1	3	3	0	0	0	0	0	0	0	6	3	3	1	6	1	234	5.54615384615385	1.46010951107556e-08	4.06353691609153e-07	1
66	NSL1	0	0	2	2	4	0	0	0	0	8	2	2	1	8	1	281	5.54615384615385	1.46010951107556e-08	4.06353691609153e-07	1
67	NSUN2	0	0	0	0	8	0	0	0	0	8	4	4	1	8	1	767	5.54615384615385	1.46010951107556e-08	4.06353691609153e-07	1
68	OR10G2	0	0	0	0	8	0	0	0	0	8	4	4	1	8	1	310	5.54615384615385	1.46010951107556e-08	4.06353691609153e-07	1
69	PCCB	3	3	0	0	3	0	0	0	0	9	3	3	1	9	1	559	5.54615384615385	1.46010951107556e-08	4.06353691609153e-07	1
70	PEMT	0	0	0	0	5	0	0	0	0	5	5	5	1	5	1	236	5.54615384615385	1.46010951107556e-08	4.06353691609153e-07	1
71	PGLYRP3	3	3	0	0	3	0	0	0	0	9	3	3	1	9	1	341	5.54615384615385	1.46010951107556e-08	4.06353691609153e-07	1
72	POU2AF1	0	0	0	0	0	6	0	0	0	6	2	2	1	6	1	256	5.54615384615385	1.46010951107556e-08	4.06353691609153e-07	1
73	PRSS21	2	2	0	0	2	2	0	0	0	8	2	2	1	8	1	314	5.54615384615385	1.46010951107556e-08	4.06353691609153e-07	1
74	PSD2	5	5	0	0	0	0	0	0	0	10	5	5	1	10	1	771	5.54615384615385	1.46010951107556e-08	4.06353691609153e-07	1
75	PTPN1	1	2	0	0	2	1	0	0	0	6	3	3	1	6	1	435	5.54615384615385	1.46010951107556e-08	4.06353691609153e-07	1
76	RAB43	0	3	0	1	4	0	0	0	0	8	4	4	1	8	1	212	5.54615384615385	1.46010951107556e-08	4.06353691609153e-07	1
77	RGPD2	0	0	0	0	5	0	0	0	0	5	5	5	1	5	1	1756	5.54615384615385	1.46010951107556e-08	4.06353691609153e-07	1
78	RGPD8	0	0	0	0	5	0	0	0	0	5	5	5	1	5	1	1765	5.54615384615385	1.46010951107556e-08	4.06353691609153e-07	1
79	RHBDD3	4	0	0	0	4	0	0	0	0	8	3	3	3	8	1	387	5.54615384615385	1.46010951107556e-08	4.06353691609153e-07	1
80	RHOH	0	0	0	0	6	0	0	0	0	6	2	2	1	6	1	191	5.54615384615385	1.46010951107556e-08	4.06353691609153e-07	1
81	RNF111	3	3	0	0	0	0	0	0	0	6	3	3	1	6	1	995	5.54615384615385	1.46010951107556e-08	4.06353691609153e-07	1
82	RNF165	0	0	3	3	3	0	0	0	0	9	3	3	1	9	1	346	5.54615384615385	1.46010951107556e-08	4.06353691609153e-07	1
83	RSPH10B2	0	0	0	0	5	0	0	0	0	5	5	5	1	5	1	870	5.54615384615385	1.46010951107556e-08	4.06353691609153e-07	1
84	SLA2	0	2	0	0	3	0	0	0	0	5	3	3	1	5	1	261	5.54615384615385	1.46010951107556e-08	4.06353691609153e-07	1
85	SLAMF7	0	0	0	0	6	0	0	0	0	6	6	6	1	6	1	335	5.54615384615385	1.46010951107556e-08	4.06353691609153e-07	1
86	SLC17A6	0	2	0	0	6	0	0	0	0	8	2	2	1	8	1	582	5.54615384615385	1.46010951107556e-08	4.06353691609153e-07	1
87	SLMAP	0	0	0	0	4	0	0	2	0	6	2	2	1	4	1	811	5.54615384615385	1.46010951107556e-08	4.06353691609153e-07	0.666666666666667
88	SUOX	2	2	0	0	4	0	0	0	0	8	2	2	1	8	1	545	5.54615384615385	1.46010951107556e-08	4.06353691609153e-07	1
89	TBC1D20	2	0	0	0	2	0	0	3	0	7	3	3	1	4	1	403	5.54615384615385	1.46010951107556e-08	4.06353691609153e-07	0.571428571428571
90	TIMM50	0	0	0	0	4	0	0	2	0	6	2	2	1	4	1	456	5.54615384615385	1.46010951107556e-08	4.06353691609153e-07	0.666666666666667
91	TKTL2	5	5	0	0	0	0	0	0	0	10	5	5	1	10	1	626	5.54615384615385	1.46010951107556e-08	4.06353691609153e-07	1
92	TMCC3	0	0	0	0	6	0	0	0	0	6	2	2	1	6	1	477	5.54615384615385	1.46010951107556e-08	4.06353691609153e-07	1
93	TMEM26	3	3	0	0	3	0	0	0	0	9	3	3	1	9	1	368	5.54615384615385	1.46010951107556e-08	4.06353691609153e-07	1
94	TMEM63C	0	0	4	4	0	0	0	0	0	8	4	4	1	8	1	806	5.54615384615385	1.46010951107556e-08	4.06353691609153e-07	1
95	TNFRSF14	4	8	0	0	0	0	0	0	0	12	4	4	1	12	1	283	5.54615384615385	1.46010951107556e-08	4.06353691609153e-07	1
96	TNFRSF4	0	2	0	0	4	0	0	0	0	6	2	2	1	6	1	277	5.54615384615385	1.46010951107556e-08	4.06353691609153e-07	1
97	TRAF3IP2	0	0	0	0	18	0	0	0	0	18	6	6	1	18	1	565	5.54615384615385	1.46010951107556e-08	4.06353691609153e-07	1
98	TROAP	0	0	0	0	6	2	0	1	0	9	2	2	1	8	1	778	5.54615384615385	1.46010951107556e-08	4.06353691609153e-07	0.888888888888889
99	TRPV1	0	0	0	0	6	0	0	0	0	6	6	6	1	6	1	839	5.54615384615385	1.46010951107556e-08	4.06353691609153e-07	1
100	TUBA3D	0	0	0	0	11	0	0	0	0	11	5	5	4	11	1	450	5.54615384615385	1.46010951107556e-08	4.06353691609153e-07	1
101	TUBG1	2	2	0	0	2	0	0	0	0	6	2	2	1	6	1	451	5.54615384615385	1.46010951107556e-08	4.06353691609153e-07	1
102	UTP20	4	4	0	0	0	0	0	0	0	8	4	4	1	8	1	2785	5.54615384615385	1.46010951107556e-08	4.06353691609153e-07	1
103	VARS2	0	0	0	0	9	0	0	0	0	9	3	3	1	9	1	1093	5.54615384615385	1.46010951107556e-08	4.06353691609153e-07	1
104	VCL	2	2	0	0	2	0	0	0	0	6	2	2	1	6	1	1134	5.54615384615385	1.46010951107556e-08	4.06353691609153e-07	1
105	WDR59	3	0	0	0	3	0	0	0	0	6	3	3	2	6	1	974	5.54615384615385	1.46010951107556e-08	4.06353691609153e-07	1
106	ZCCHC4	4	4	0	0	4	0	0	0	0	12	4	4	1	12	1	513	5.54615384615385	1.46010951107556e-08	4.06353691609153e-07	1
107	ZNF202	5	0	0	0	5	5	0	0	0	15	5	5	1	15	1	648	5.54615384615385	1.46010951107556e-08	4.06353691609153e-07	1
108	ZNF239	4	4	0	0	0	0	0	0	0	8	4	4	1	8	1	458	5.54615384615385	1.46010951107556e-08	4.06353691609153e-07	1
109	ZNF324B	0	4	0	0	4	0	0	0	0	8	4	4	1	8	1	544	5.54615384615385	1.46010951107556e-08	4.06353691609153e-07	1
110	ZNF354B	0	0	0	0	4	3	0	0	0	7	4	4	1	7	1	612	5.54615384615385	1.46010951107556e-08	4.06353691609153e-07	1
111	ZNF48	3	3	0	0	2	0	0	0	0	8	2	2	1	8	1	618	5.54615384615385	1.46010951107556e-08	4.06353691609153e-07	1
112	ZNF492	0	0	0	0	5	0	0	0	0	5	5	5	1	5	1	531	5.54615384615385	1.46010951107556e-08	4.06353691609153e-07	1
113	EDNRB	0	1	2	3	4	0	0	0	0	10	3	3	2	11	0.988388347648319	532	5.4568334434486	2.42350307599892e-08	6.68500804237933e-07	1.1
114	LGR4	4	4	0	0	5	0	0	0	0	13	5	5	1	13	0.977469752398965	951	5.37284424922281	3.87521356115528e-08	1.05956497106325e-06	1
115	MARCO	9	9	0	0	19	0	0	0	0	37	9	9	1	36	0.972972972972973	520	5.33825363825364	4.69230568844736e-08	1.27181885486004e-06	0.972972972972973
116	CDC42EP2	1	2	1	1	3	0	0	0	0	8	2	2	2	11	0.970970869120796	210	5.32285283939074	5.10761916094893e-08	1.37245249350671e-06	1.375
117	GFPT2	0	0	0	1	9	0	0	0	0	10	4	4	1	10	0.970710678118655	682	5.3208513701435	5.1641379728018e-08	1.37577932147207e-06	1
118	MIS18BP1	0	0	0	0	5	1	0	0	0	6	2	2	2	8	0.968443361963303	1132	5.3034104766408	5.68294776792655e-08	1.50116510107009e-06	1.33333333333333
119	DLX6	2	0	6	1	0	0	0	0	0	9	7	7	3	9	0.967456309020727	293	5.2958177616979	5.92424791445723e-08	1.52610584705481e-06	1
120	GOLGA3	0	1	2	4	2	0	0	0	0	9	3	3	2	9	0.967456309020727	1498	5.2958177616979	5.92424791445723e-08	1.52610584705481e-06	1
121	NRP2	3	3	1	0	2	0	0	0	0	9	2	2	2	9	0.967456309020727	931	5.2958177616979	5.92424791445723e-08	1.52610584705481e-06	1
122	CCDC42	7	8	0	0	7	0	0	0	0	22	7	7	1	22	0.96258075887712	316	5.258313529824	7.2691250130319e-08	1.85720185783774e-06	1
123	NOBOX	1	0	0	0	16	0	0	0	0	17	4	4	1	17	0.961973728858428	691	5.25364406814175	7.45594651574422e-08	1.88944595850201e-06	1
124	THSD7B	6	0	1	0	6	6	0	0	0	19	6	6	1	19	0.960526315789474	1577	5.24251012145749	7.92033497676314e-08	1.99094226794925e-06	1
125	ANKS6	0	0	0	2	5	0	0	0	0	7	2	2	1	7	0.958158111598078	871	5.22429316613906	8.74108079251812e-08	2.14535030159677e-06	1
126	SLC16A13	1	3	0	0	3	0	0	0	0	7	3	3	1	7	0.958158111598078	426	5.22429316613906	8.74108079251812e-08	2.14535030159677e-06	1
127	UTF1	0	0	0	0	7	0	0	0	0	7	4	4	1	7	0.958158111598078	341	5.22429316613906	8.74108079251812e-08	2.14535030159677e-06	1
128	CST5	5	6	0	0	11	0	0	0	0	22	5	5	1	22	0.954545454545454	142	5.1965034965035	1.01535891694482e-07	2.47255761259141e-06	1
129	CBX8	0	5	1	0	0	0	0	0	0	6	3	3	1	6	0.951184463531091	389	5.17064971946993	1.1664074128781e-07	2.81836581855895e-06	1
130	MCAT	1	0	1	0	5	0	0	0	0	7	3	3	2	9	0.947697639497598	390	5.14382799613537	1.34598009959852e-07	3.2272461311143e-06	1.28571428571429
131	EPHA1	6	9	0	0	4	0	0	0	0	19	3	3	1	18	0.947368421052632	976	5.1412955465587	1.36425228891568e-07	3.24608731645051e-06	0.947368421052632
132	LGR6	1	0	0	1	7	0	0	0	0	9	3	3	2	9	0.944444444444444	967	5.11880341880342	1.53740124408941e-07	3.63036339229295e-06	1
133	FRMD3	0	0	2	2	1	0	0	0	0	5	2	2	1	5	0.941421356237309	597	5.09554889413315	1.73866128161393e-07	3.98485824616957e-06	1
134	MYL6B	2	2	0	1	0	0	0	0	0	5	3	3	1	4	0.941421356237309	208	5.09554889413315	1.73866128161393e-07	3.98485824616957e-06	0.8
135	OGG1	0	2	0	2	1	0	0	0	0	5	3	3	2	5	0.94142135623731	424	5.09554889413315	1.73866128161393e-07	3.98485824616957e-06	1
136	OTUB2	2	2	0	1	0	0	0	0	0	5	3	3	1	4	0.941421356237309	234	5.09554889413315	1.73866128161393e-07	3.98485824616957e-06	0.8
137	HPDL	1	1	3	0	3	0	0	0	0	8	3	3	2	10	0.939720869120796	371	5.08246822400612	1.86280825542617e-07	4.23822870960831e-06	1.25
138	FAM171A1	7	10	0	0	9	0	0	0	0	26	7	7	2	26	0.93907897656128	890	5.07753058893292	1.91185980713549e-07	4.31830943394298e-06	1
139	SPSB1	3	1	0	1	5	0	0	0	0	10	3	3	2	12	0.938388347648318	273	5.07221805883322	1.96602723323558e-07	4.40870998992468e-06	1.2
140	ANKFN1	0	0	0	0	16	0	0	0	0	16	5	5	1	15	0.9375	763	5.06538461538462	2.03788296460061e-07	4.50502212812774e-06	0.9375
141	EHMT2	0	0	0	0	16	0	0	4	0	20	7	7	2	15	0.9375	1210	5.06538461538462	2.03788296460061e-07	4.50502212812774e-06	0.75
142	MRM1	1	1	5	5	7	0	0	0	0	19	6	6	2	19	0.931952988483502	353	5.02271529602694	2.54730186277641e-07	5.59150697624934e-06	1
143	CGN	3	3	3	3	1	0	0	0	0	13	3	3	1	13	0.929876026742178	1203	5.00673866724753	2.76800036447256e-07	6.03346652871396e-06	1
144	ACOT2	4	3	0	0	0	0	0	0	0	7	3	3	1	7	0.928571428571428	483	4.9967032967033	2.91593453938255e-07	6.09997849614456e-06	1
145	DCDC2B	0	0	2	0	5	0	0	0	0	7	2	2	1	7	0.928571428571428	349	4.9967032967033	2.91593453938255e-07	6.09997849614456e-06	1
146	FICD	3	1	0	0	3	0	0	0	0	7	3	3	2	7	0.928571428571428	458	4.9967032967033	2.91593453938255e-07	6.09997849614456e-06	1
147	OR10G7	9	9	0	0	19	0	0	0	0	37	10	10	4	37	0.928755703531863	311	4.99812079639895	2.89458585656099e-07	6.09997849614456e-06	1
148	PTDSS2	0	0	0	2	5	0	0	0	0	7	2	2	1	7	0.928571428571428	487	4.9967032967033	2.91593453938255e-07	6.09997849614456e-06	1
149	WNT2B	1	2	0	0	4	0	0	0	0	7	2	2	1	7	0.928571428571428	391	4.9967032967033	2.91593453938255e-07	6.09997849614456e-06	1
150	VAX2	0	4	0	0	5	0	0	0	0	9	4	4	1	9	0.928172598954808	290	4.99363537657545	2.96266087884689e-07	6.15640930624384e-06	1
151	RUNDC3A	0	2	0	0	1	1	0	2	0	6	4	4	1	4	0.926776695296637	446	4.98289765612798	3.13195426926427e-07	6.46510030284552e-06	0.666666666666667
152	SLC2A1	6	4	0	0	7	0	0	0	0	17	3	3	1	17	0.926470588235294	492	4.98054298642534	3.17030579899402e-07	6.50121261543708e-06	1
153	HAL	7	1	0	0	23	0	0	0	0	31	9	9	2	30	0.926035702618921	657	4.97719771245324	3.22557091148035e-07	6.57131015103545e-06	0.967741935483871
154	APOLD1	2	2	0	0	7	0	0	0	0	11	3	3	2	11	0.92516151775424	280	4.97047321349415	3.33948444120047e-07	6.71559548594959e-06	1
155	RASL10B	5	5	0	0	1	0	0	0	0	11	5	5	1	11	0.92516151775424	203	4.97047321349415	3.33948444120047e-07	6.71559548594959e-06	1
156	HJURP	0	0	0	0	13	0	0	1	0	14	8	8	1	12	0.923076923076923	748	4.95443786982249	3.62698447942122e-07	7.02193206357513e-06	0.857142857142857
157	KCNA3	2	1	0	0	10	0	0	0	0	13	3	3	2	12	0.923076923076923	575	4.95443786982249	3.62698447942122e-07	7.02193206357513e-06	0.923076923076923
158	MAP7	4	4	1	0	4	0	0	0	0	13	4	4	1	12	0.923076923076923	772	4.95443786982249	3.62698447942122e-07	7.02193206357513e-06	0.923076923076923
159	NPR2	0	0	0	0	10	3	0	2	0	15	4	4	1	12	0.923076923076923	1047	4.95443786982249	3.62698447942122e-07	7.02193206357513e-06	0.8
160	PCDHGB3	3	0	0	0	10	0	0	0	0	13	4	4	1	12	0.923076923076923	929	4.95443786982249	3.62698447942122e-07	7.02193206357513e-06	0.923076923076923
161	TSHZ2	3	3	0	0	4	3	0	0	0	13	3	3	1	12	0.923076923076923	1035	4.95443786982249	3.62698447942122e-07	7.02193206357513e-06	0.923076923076923
162	CPPED1	1	2	0	0	7	0	0	0	0	10	3	3	2	13	0.922487373415292	314	4.94990287242532	3.71252635966712e-07	7.14317571795211e-06	1.3
163	KLF10	9	9	0	0	2	0	0	0	0	20	9	9	1	20	0.917677669529664	480	4.91290515022818	4.48683475262612e-07	8.58003921713842e-06	1
164	SAA2	0	0	0	0	12	0	0	0	0	12	11	11	1	11	0.916666666666667	122	4.9051282051282	4.6683167675976e-07	8.81887476642529e-06	0.916666666666667
165	UGT1A4	0	1	0	0	5	0	0	0	0	6	4	4	2	6	0.916666666666667	534	4.9051282051282	4.6683167675976e-07	8.81887476642529e-06	1
166	AVPR1A	6	8	0	0	23	0	0	0	0	37	7	7	2	35	0.912642350080172	418	4.87417192369363	5.46329018580316e-07	1.00728070441846e-05	0.945945945945946
167	CCDC27	0	0	0	1	9	0	0	0	0	10	3	3	1	10	0.9125	656	4.87307692307692	5.49367082935959e-07	1.00728070441846e-05	1
168	CYP17A1	0	1	0	0	9	0	0	0	0	10	3	3	1	10	0.9125	508	4.87307692307692	5.49367082935959e-07	1.00728070441846e-05	1
169	MYO1G	8	9	1	1	4	0	0	0	0	23	9	9	3	21	0.91304347826087	1018	4.87725752508361	5.37854781823555e-07	1.00728070441846e-05	0.91304347826087
170	ZSCAN5B	4	4	0	0	12	0	0	0	0	20	4	4	2	19	0.9125	495	4.87307692307692	5.49367082935959e-07	1.00728070441846e-05	0.95
171	SERPINA1	2	2	0	0	2	0	0	0	0	6	3	3	2	7	0.909517796864424	418	4.85013689895711	6.16881459802876e-07	1.11791831988696e-05	1.16666666666667
172	ZNF696	1	1	0	0	4	0	0	0	0	6	2	2	2	7	0.909517796864425	374	4.85013689895711	6.16881459802876e-07	1.11791831988696e-05	1.16666666666667
173	CLSTN1	4	5	0	0	2	0	0	1	0	12	4	4	1	10	0.909090909090909	981	4.84685314685315	6.27176032663712e-07	1.12351016885793e-05	0.833333333333333
174	SLC4A2	5	6	0	0	0	0	0	0	0	11	6	6	1	10	0.909090909090909	1241	4.84685314685315	6.27176032663712e-07	1.12351016885793e-05	0.909090909090909
175	SLC25A34	1	2	2	0	4	0	0	0	0	9	4	4	1	9	0.908530743921849	304	4.84254418401422	6.4093559548617e-07	1.14159785778879e-05	1
176	CYB561D1	4	2	0	1	0	0	0	0	0	7	2	2	1	7	0.907650484370468	251	4.8357729566959	6.63146189405772e-07	1.16125093953809e-05	1
177	GDPD1	0	0	0	0	7	0	0	0	0	7	3	3	1	7	0.907650484370468	314	4.8357729566959	6.63146189405772e-07	1.16125093953809e-05	1
178	KLC4	4	3	0	0	0	0	0	0	0	7	3	3	1	7	0.907650484370468	637	4.8357729566959	6.63146189405772e-07	1.16125093953809e-05	1
179	HCRT	0	0	12	1	7	0	0	0	0	20	12	12	2	19	0.90625	131	4.825	7.00016337673581e-07	1.21896699694333e-05	0.95
180	MB21D2	4	2	2	2	1	3	0	0	0	14	5	5	2	14	0.90458668302665	491	4.81220525405115	7.46369640647337e-07	1.29246342772097e-05	1
181	DUSP4	3	3	0	1	10	0	0	0	0	17	3	3	1	16	0.903150199446663	394	4.80115538035895	7.88764013437415e-07	1.35833007175935e-05	0.941176470588235
182	HEXIM1	0	0	2	2	2	0	0	0	0	6	2	2	1	6	0.902368927062182	360	4.79514559278602	8.12783622072821e-07	1.39200359890164e-05	1
183	C19orf38	1	1	0	0	6	0	0	0	0	8	5	5	2	8	0.900888347648318	230	4.78375652037168	8.60245376488322e-07	1.43194878823093e-05	1
184	CASR	6	4	0	0	4	0	0	0	0	14	3	3	2	14	0.900253813613805	1088	4.77887548933696	8.81391547080668e-07	1.43194878823093e-05	1
185	LPA	0	2	0	0	24	0	0	0	0	26	5	5	3	26	0.89996340459339	2040	4.77664157379531	8.91235370281684e-07	1.43194878823093e-05	1
186	MAP2K2	3	3	0	0	4	0	0	0	0	10	3	3	1	9	0.9	400	4.77692307692308	8.89989124397417e-07	1.43194878823093e-05	0.9
187	NCLN	0	1	0	0	8	1	0	3	0	13	4	4	1	9	0.9	563	4.77692307692308	8.89989124397417e-07	1.43194878823093e-05	0.692307692307692
188	OR11H1	0	0	0	0	10	0	0	0	0	10	10	10	3	9	0.9	326	4.77692307692308	8.89989124397417e-07	1.43194878823093e-05	0.9
189	OR2T2	1	3	0	0	6	0	0	0	0	10	3	3	1	9	0.9	324	4.77692307692308	8.89989124397417e-07	1.43194878823093e-05	0.9
190	PRPH	0	4	0	1	3	0	0	1	0	9	4	4	2	8	0.900888347648318	470	4.78375652037168	8.60245376488322e-07	1.43194878823093e-05	0.888888888888889
191	PTGS1	0	0	0	0	10	0	0	0	0	10	3	3	1	9	0.9	599	4.77692307692308	8.89989124397417e-07	1.43194878823093e-05	0.9
192	SDSL	0	2	0	0	3	0	0	0	0	5	2	2	1	5	0.9	329	4.77692307692308	8.89989124397417e-07	1.43194878823093e-05	1
193	SEMA4D	3	3	0	0	4	0	0	0	0	10	4	4	1	9	0.9	862	4.77692307692308	8.89989124397417e-07	1.43194878823093e-05	0.9
194	SIPA1L1	0	3	0	0	2	0	0	0	0	5	2	2	1	5	0.9	1804	4.77692307692308	8.89989124397417e-07	1.43194878823093e-05	1
195	PLD2	1	1	3	0	4	0	0	0	0	9	4	4	3	9	0.895628907975536	933	4.7432992921195	1.0513263070111e-06	1.68050466613005e-05	1
196	DEF6	0	2	0	0	24	0	0	1	0	27	5	5	2	26	0.893747571810633	631	4.72882747546641	1.12910083061024e-06	1.79561596378169e-05	0.962962962962963
197	FBF1	0	0	0	0	7	0	0	0	0	7	2	2	1	7	0.892857142857143	1133	4.72197802197802	1.16780963255181e-06	1.82003131233199e-05	1
198	INTS5	2	3	0	0	2	0	0	0	0	7	2	2	2	7	0.892857142857143	1020	4.72197802197802	1.16780963255181e-06	1.82003131233199e-05	1
199	MAS1	2	3	0	0	2	0	0	0	0	7	4	4	2	7	0.892857142857143	325	4.72197802197802	1.16780963255181e-06	1.82003131233199e-05	1
200	OR2Z1	6	6	0	0	2	0	0	0	0	14	6	6	1	14	0.892857142857143	314	4.72197802197802	1.16780963255181e-06	1.82003131233199e-05	1
201	FAM168B	1	0	2	2	4	0	0	0	0	9	2	2	1	9	0.892361111111111	196	4.71816239316239	1.18992248576699e-06	1.84324067336748e-05	1
202	SLC41A3	1	0	0	0	5	0	0	0	0	6	5	5	1	6	0.892258898432212	507	4.71737614178625	1.19452876490289e-06	1.84324067336748e-05	1
203	AGK	0	0	4	4	1	0	0	0	0	9	5	5	1	8	0.888888888888889	422	4.69145299145299	1.35635802400724e-06	1.9848675872444e-05	0.888888888888889
204	FBXL19	6	3	2	1	6	0	0	0	0	18	3	3	1	16	0.888888888888889	694	4.69145299145299	1.35635802400724e-06	1.9848675872444e-05	0.888888888888889
205	KLK11	0	0	0	0	9	0	0	4	0	13	4	4	1	8	0.888888888888889	282	4.69145299145299	1.35635802400724e-06	1.9848675872444e-05	0.615384615384615
206	LOX	3	4	2	0	0	0	0	0	0	9	4	4	2	8	0.888888888888889	417	4.69145299145299	1.35635802400724e-06	1.9848675872444e-05	0.888888888888889
207	NBPF15	0	0	0	0	9	0	0	0	0	9	7	7	2	8	0.888888888888889	670	4.69145299145299	1.35635802400724e-06	1.9848675872444e-05	0.888888888888889
208	PRSS2	0	0	0	0	9	0	0	0	0	9	3	3	2	8	0.888888888888889	247	4.69145299145299	1.35635802400724e-06	1.9848675872444e-05	0.888888888888889
209	RBM19	0	0	2	2	5	0	0	0	0	9	3	3	1	8	0.888888888888889	960	4.69145299145299	1.35635802400724e-06	1.9848675872444e-05	0.888888888888889
210	SYNPR	0	1	0	0	8	0	0	0	0	9	3	3	1	8	0.888888888888889	285	4.69145299145299	1.35635802400724e-06	1.9848675872444e-05	0.888888888888889
211	TBC1D13	2	2	0	0	5	0	0	0	0	9	3	3	1	8	0.888888888888889	400	4.69145299145299	1.35635802400724e-06	1.9848675872444e-05	0.888888888888889
212	TRPM7	0	0	0	0	9	0	0	0	0	9	3	3	1	8	0.888888888888889	1865	4.69145299145299	1.35635802400724e-06	1.9848675872444e-05	0.888888888888889
213	TTPAL	0	4	0	0	5	0	0	0	0	9	5	5	1	8	0.888888888888889	342	4.69145299145299	1.35635802400724e-06	1.9848675872444e-05	0.888888888888889
214	LILRA2	1	2	0	0	20	2	0	0	0	25	4	4	5	23	0.888284271247462	483	4.68680208651894	1.38753544698389e-06	2.02100373282653e-05	0.92
215	TM9SF4	1	1	7	1	8	7	0	0	0	25	7	7	1	24	0.887426406871193	642	4.68020312977841	1.43295411625388e-06	2.07745022342481e-05	0.96
216	SCN5A	1	1	0	0	11	0	0	1	0	14	5	5	3	13	0.886948468145378	2016	4.67652667804137	1.45887328462102e-06	2.10523519822395e-05	0.928571428571429
217	OR13C2	0	0	0	0	23	0	0	0	0	23	8	8	3	22	0.884937103938838	318	4.66105464568337	1.57296588054745e-06	2.25941688924719e-05	0.956521739130435
218	GOLGA6C	1	0	0	0	10	4	0	0	0	15	9	9	4	14	0.883333333333333	693	4.64871794871795	1.67002285567097e-06	2.38782625739744e-05	0.933333333333333
219	CUEDC1	2	3	0	0	2	0	0	0	0	7	2	2	1	7	0.882396670756662	386	4.64151285197433	1.72933752484727e-06	2.39961276717097e-05	1
220	GPR35	2	4	0	0	1	0	0	0	0	7	2	2	1	7	0.882396670756662	340	4.64151285197433	1.72933752484727e-06	2.39961276717097e-05	1
221	KIAA1958	1	0	0	1	3	0	0	0	0	5	2	2	1	5	0.882842712474619	716	4.64494394211245	1.70084404826909e-06	2.39961276717097e-05	1
222	LELP1	0	2	0	0	4	0	0	0	0	6	3	3	1	5	0.882842712474619	99	4.64494394211245	1.70084404826909e-06	2.39961276717097e-05	0.833333333333333
223	SHISA9	1	2	0	0	4	0	0	0	0	7	2	2	1	7	0.882396670756662	424	4.64151285197433	1.72933752484727e-06	2.39961276717097e-05	1
224	ZACN	0	1	0	0	6	0	0	1	0	8	2	2	1	7	0.882396670756662	412	4.64151285197433	1.72933752484727e-06	2.39961276717097e-05	0.875
225	ZBTB10	5	5	0	0	7	0	0	0	0	17	7	7	1	15	0.882352941176471	871	4.64117647058823	1.7321555104699e-06	2.39961276717097e-05	0.882352941176471
226	ECEL1	1	3	2	4	9	0	0	0	0	19	4	4	2	19	0.880484414110454	775	4.62680318546503	1.85676548758451e-06	2.55058246341381e-05	1
227	KCNH1	1	2	0	1	11	0	0	0	0	15	5	5	2	15	0.880473785412436	989	4.62672142624951	1.85749829706428e-06	2.55058246341381e-05	1
228	CACNA1S	4	9	0	0	5	4	0	0	0	22	7	7	2	22	0.879706972299694	1873	4.6208228638438	1.91110509062398e-06	2.61268182783988e-05	1
229	KLK1	2	1	0	0	9	0	0	0	0	12	4	4	2	12	0.877527507157493	262	4.60405774736533	2.07168745613995e-06	2.81984707458001e-05	1
230	ASIC4	3	2	1	3	31	0	0	0	0	40	8	8	4	41	0.876711647546102	647	4.59778190420078	2.13506320922985e-06	2.89347479268236e-05	1.025
231	AGAP4	0	0	0	0	8	0	0	1	0	9	7	7	1	7	0.875	663	4.58461538461538	2.27411434816638e-06	2.95350600968108e-05	0.777777777777778
232	AGAP5	0	0	0	0	8	0	0	0	0	8	7	7	2	7	0.875	686	4.58461538461538	2.27411434816638e-06	2.95350600968108e-05	0.875
233	GSC	11	13	0	0	0	0	0	0	0	24	5	5	1	24	0.875	257	4.58461538461538	2.27411434816638e-06	2.95350600968108e-05	1
234	IGFBP4	0	0	0	0	14	0	0	0	0	14	4	4	1	14	0.875	258	4.58461538461538	2.27411434816638e-06	2.95350600968108e-05	1
235	KCNC1	7	7	0	2	8	0	0	0	0	24	8	8	1	21	0.875	585	4.58461538461538	2.27411434816638e-06	2.95350600968108e-05	0.875
236	NAV1	0	4	0	1	3	0	0	0	0	8	4	4	2	7	0.875	1877	4.58461538461538	2.27411434816638e-06	2.95350600968108e-05	0.875
237	PPP4R3B	0	0	0	0	1	5	0	0	0	6	5	5	1	6	0.875	849	4.58461538461538	2.27411434816638e-06	2.95350600968108e-05	1
238	RAMP1	1	0	0	0	6	0	0	0	0	7	2	2	1	7	0.875	148	4.58461538461538	2.27411434816638e-06	2.95350600968108e-05	1
239	SLC39A1	0	0	1	0	6	0	0	0	0	7	2	2	1	7	0.875	324	4.58461538461538	2.27411434816638e-06	2.95350600968108e-05	1
240	SRSF4	7	7	0	0	21	1	0	0	0	36	8	8	1	35	0.875	494	4.58461538461538	2.27411434816638e-06	2.95350600968108e-05	0.972222222222222
241	MAX	3	4	0	0	0	0	0	0	0	7	4	4	1	7	0.874474334794235	160	4.5805718061095	2.31853185495012e-06	2.99869866882968e-05	1
242	CNR2	1	1	0	0	11	0	0	0	0	13	4	4	2	13	0.873350260814867	360	4.57192508319129	2.41631865804948e-06	3.09945072310297e-05	1
243	PRDM10	0	0	0	2	11	0	0	0	0	13	5	5	2	13	0.873350260814867	1160	4.57192508319129	2.41631865804948e-06	3.09945072310297e-05	1
244	ATP2A1	2	2	0	0	1	0	0	0	0	5	2	2	1	5	0.870710678118655	1001	4.55162060091273	2.66171342777621e-06	3.2663625017238e-05	1
245	C8A	0	1	0	1	3	0	0	0	0	5	2	2	1	5	0.870710678118655	584	4.55162060091273	2.66171342777621e-06	3.2663625017238e-05	1
246	DHRS3	0	0	0	0	5	0	0	0	0	5	2	2	1	5	0.870710678118655	302	4.55162060091273	2.66171342777621e-06	3.2663625017238e-05	1
247	GPR162	0	0	0	0	4	1	0	0	0	5	3	3	1	5	0.870710678118655	588	4.55162060091273	2.66171342777621e-06	3.2663625017238e-05	1
248	KCNJ2	2	0	0	0	1	2	0	0	0	5	2	2	1	5	0.870710678118655	427	4.55162060091273	2.66171342777621e-06	3.2663625017238e-05	1
249	NME6	2	2	0	0	1	0	0	0	0	5	2	2	1	5	0.870710678118655	194	4.55162060091273	2.66171342777621e-06	3.2663625017238e-05	1
250	POP1	6	6	0	0	11	0	0	0	0	23	7	7	2	21	0.871486703209746	1024	4.55759002469035	2.58719570667143e-06	3.2663625017238e-05	0.91304347826087
251	SDHA	0	0	0	0	15	0	0	0	0	15	5	5	3	15	0.870710678118655	664	4.55162060091273	2.66171342777621e-06	3.2663625017238e-05	1
252	SERPINA3	0	0	0	0	5	0	0	0	0	5	2	2	1	5	0.870710678118655	423	4.55162060091273	2.66171342777621e-06	3.2663625017238e-05	1
253	TAS2R38	0	0	0	0	1	4	0	0	0	5	4	4	1	5	0.870710678118655	333	4.55162060091273	2.66171342777621e-06	3.2663625017238e-05	1
254	ZNF57	0	0	0	1	4	0	0	0	0	5	2	2	1	5	0.870710678118655	555	4.55162060091273	2.66171342777621e-06	3.2663625017238e-05	1
255	FBXL15	0	0	0	1	7	0	0	0	0	8	2	2	1	8	0.869638347648318	300	4.54337190498706	2.76807260712886e-06	3.35723047331543e-05	1
256	POLR2A	2	4	0	0	2	0	0	0	0	8	4	4	2	8	0.869638347648318	1970	4.54337190498707	2.76807260712886e-06	3.35723047331543e-05	1
257	TBX18	0	0	0	0	14	0	0	0	0	14	5	5	1	13	0.86976976394976	607	4.54438279961354	2.7548226028129e-06	3.35723047331543e-05	0.928571428571429
258	FURIN	6	6	0	3	4	0	0	0	0	19	7	7	2	18	0.868421052631579	794	4.53400809716599	2.89374044160073e-06	3.48254399863687e-05	0.947368421052632
259	MOS	0	0	0	0	19	0	0	0	0	19	10	10	1	18	0.868421052631579	346	4.53400809716599	2.89374044160073e-06	3.48254399863687e-05	0.947368421052632
260	SUSD5	0	1	0	0	5	0	0	1	0	7	2	2	2	6	0.867851130197758	629	4.52962407844429	2.95443626951997e-06	3.54191455849759e-05	0.857142857142857
261	EAF1	4	5	0	0	6	0	0	0	0	15	5	5	1	15	0.867013588002855	268	4.52318144617581	3.04584874299962e-06	3.63751361376622e-05	1
262	IFITM3	0	0	0	0	13	0	0	0	0	13	9	9	2	12	0.865384615384615	133	4.51065088757396	3.23145053526819e-06	3.84443943451563e-05	0.923076923076923
263	POTEE	1	2	0	1	15	0	0	0	0	19	10	10	3	17	0.863905976967005	1075	4.49927674590004	3.40925226272049e-06	4.04054726345998e-05	0.894736842105263
264	PTPRT	3	3	2	2	12	0	0	0	0	22	5	5	2	19	0.863636363636364	1460	4.4972027972028	3.44266540575067e-06	4.06469245065334e-05	0.863636363636364
265	MBD5	0	0	0	0	6	0	0	0	0	6	5	5	1	6	0.862796115882773	1494	4.49073935294441	3.54881822728359e-06	4.17421374129923e-05	1
266	PCDHGC3	1	4	0	0	40	0	0	0	0	45	9	9	2	43	0.860803020268128	934	4.47540784821637	3.81327940113252e-06	4.4684180050113e-05	0.955555555555556
267	PRSS22	3	5	1	1	8	0	0	0	0	18	5	5	2	17	0.859919632810737	317	4.4686125600826	3.93642906504343e-06	4.59544921188778e-05	0.944444444444444
268	ALKBH5	3	2	0	2	13	0	0	0	0	20	5	5	3	19	0.859099025766973	394	4.46230019820749	4.05422609361938e-06	4.71530699022822e-05	0.95
269	ADGRG5	1	0	0	0	6	0	0	0	0	7	3	3	1	6	0.857142857142857	528	4.44725274725275	4.34877401245259e-06	4.72304132293196e-05	0.857142857142857
270	C12orf42	0	1	0	0	6	0	0	0	0	7	4	4	2	6	0.857142857142857	361	4.44725274725275	4.34877401245259e-06	4.72304132293196e-05	0.857142857142857
271	CCDC110	1	0	0	0	6	0	0	0	0	7	3	3	1	6	0.857142857142857	833	4.44725274725275	4.34877401245259e-06	4.72304132293196e-05	0.857142857142857
272	CSF1	0	0	0	0	14	0	0	0	0	14	8	8	1	12	0.857142857142857	554	4.44725274725275	4.34877401245259e-06	4.72304132293196e-05	0.857142857142857
273	EGR1	0	2	1	0	4	0	0	0	0	7	3	3	1	6	0.857142857142857	543	4.44725274725275	4.34877401245259e-06	4.72304132293196e-05	0.857142857142857
274	ERI3	2	0	0	0	5	0	0	0	0	7	3	3	1	6	0.857142857142857	337	4.44725274725275	4.34877401245259e-06	4.72304132293196e-05	0.857142857142857
275	GPR37	4	2	0	0	1	0	0	0	0	7	2	2	1	6	0.857142857142857	613	4.44725274725275	4.34877401245259e-06	4.72304132293196e-05	0.857142857142857
276	KDM4D	0	0	0	0	7	0	0	0	0	7	6	6	1	6	0.857142857142857	523	4.44725274725275	4.34877401245259e-06	4.72304132293196e-05	0.857142857142857
277	KLC2	2	2	0	0	3	0	0	0	0	7	3	3	1	6	0.857142857142857	622	4.44725274725275	4.34877401245259e-06	4.72304132293196e-05	0.857142857142857
278	MINPP1	0	0	2	0	5	0	0	0	0	7	3	3	1	6	0.857142857142857	487	4.44725274725275	4.34877401245259e-06	4.72304132293196e-05	0.857142857142857
279	NMUR2	0	0	3	3	1	0	0	0	0	7	4	4	1	6	0.857142857142857	415	4.44725274725275	4.34877401245259e-06	4.72304132293196e-05	0.857142857142857
280	OR2T33	0	0	0	0	6	1	0	0	0	7	4	4	3	6	0.857142857142857	320	4.44725274725275	4.34877401245259e-06	4.72304132293196e-05	0.857142857142857
281	OR5D18	0	0	0	0	7	0	0	0	0	7	3	3	1	6	0.857142857142857	313	4.44725274725275	4.34877401245259e-06	4.72304132293196e-05	0.857142857142857
282	OTUD1	0	2	0	2	3	0	0	0	0	7	2	2	1	6	0.857142857142857	481	4.44725274725275	4.34877401245259e-06	4.72304132293196e-05	0.857142857142857
283	POMT2	4	4	2	0	4	0	0	0	0	14	4	4	2	14	0.857142857142857	750	4.44725274725275	4.34877401245259e-06	4.72304132293196e-05	1
284	PSG4	0	0	0	0	7	0	0	0	0	7	7	7	1	6	0.857142857142857	419	4.44725274725275	4.34877401245259e-06	4.72304132293196e-05	0.857142857142857
285	RTBDN	0	0	0	0	7	0	0	0	0	7	7	7	1	6	0.857142857142857	261	4.44725274725275	4.34877401245259e-06	4.72304132293196e-05	0.857142857142857
286	SOCS5	1	0	1	0	5	0	0	0	0	7	2	2	1	6	0.857142857142857	536	4.44725274725275	4.34877401245259e-06	4.72304132293196e-05	0.857142857142857
287	TMC8	3	3	0	0	7	1	0	1	0	15	5	5	1	12	0.857142857142857	726	4.44725274725275	4.34877401245259e-06	4.72304132293196e-05	0.8
288	TBC1D16	2	4	1	3	16	1	0	0	0	27	7	7	4	26	0.856810499129007	767	4.44469614714621	4.40080872443627e-06	4.76295860905133e-05	0.962962962962963
289	TLL1	2	0	0	0	6	0	0	0	0	8	2	2	1	8	0.856694173824159	1013	4.44380133710892	4.41916103310902e-06	4.76627160560582e-05	1
290	MFRP	0	0	0	0	9	0	0	0	0	9	6	6	2	9	0.856345197909616	579	4.44111690699705	4.47465778974365e-06	4.80948563125206e-05	1
291	MAP3K14	1	4	0	0	5	1	0	0	0	11	3	3	2	11	0.855837596579372	947	4.43721228137979	4.55657054065917e-06	4.88069772344832e-05	1
292	ARGLU1	2	3	0	0	3	0	0	0	0	8	3	3	2	11	0.855123782208716	274	4.43172140160551	4.67418781091578e-06	4.98953541322756e-05	1.375
293	ACVR2B	5	8	0	0	0	0	0	0	0	13	5	5	2	12	0.854166666666667	512	4.42435897435897	4.83645329174553e-06	5.14512795575796e-05	0.923076923076923
294	INPPL1	5	4	2	2	16	0	0	2	0	31	9	9	4	27	0.854060929412633	1258	4.42354561086641	4.85470609046246e-06	5.1469792122352e-05	0.870967741935484
295	ALG12	0	3	0	1	2	0	0	0	0	6	3	3	1	6	0.853553390593274	488	4.4196414661021	4.94323931010676e-06	5.20543139513607e-05	1
296	DPY19L2	2	8	0	2	0	0	0	0	0	12	6	6	1	12	0.853553390593274	758	4.4196414661021	4.94323931010676e-06	5.20543139513607e-05	1
297	ALG3	2	2	2	2	7	0	0	0	0	15	4	4	2	14	0.853451779686442	438	4.41885984374187	4.96114826309402e-06	5.20670004581281e-05	0.933333333333333
298	DMWD	0	1	0	0	17	0	0	0	0	18	5	5	1	17	0.852975188366293	674	4.41519375666379	5.04597785266903e-06	5.27795737139911e-05	0.944444444444444
299	EGLN3	4	2	0	1	5	0	0	2	0	14	5	5	1	11	0.851747572426733	239	4.40575055712871	5.27091097357602e-06	5.49479247646704e-05	0.785714285714286
300	CDC42EP4	3	6	1	5	3	0	0	0	0	18	5	5	2	17	0.851579284708122	356	4.40445603621632	5.30248220975693e-06	5.50927901593745e-05	0.944444444444444
301	FLT4	3	3	0	0	8	0	0	0	0	14	3	3	3	14	0.851015254455221	1363	4.40011734196324	5.40961786454908e-06	5.58337049132433e-05	1
302	SEZ6L	4	4	1	0	5	0	0	0	0	14	3	3	2	14	0.851015254455221	1024	4.40011734196324	5.40961786454908e-06	5.58337049132433e-05	1
303	ARHGAP31	0	1	0	0	4	0	0	0	0	5	2	2	1	5	0.85	1444	4.39230769230769	5.60769102386782e-06	5.62217355052859e-05	1
304	CD109	3	2	0	0	0	0	0	0	0	5	2	2	1	5	0.85	1445	4.39230769230769	5.60769102386782e-06	5.62217355052859e-05	1
305	HS3ST5	2	2	0	0	1	0	0	0	0	5	2	2	1	5	0.85	346	4.39230769230769	5.60769102386782e-06	5.62217355052859e-05	1
306	KIF13A	0	1	0	1	9	0	0	0	0	11	5	5	2	11	0.850323035508479	1805	4.39479258083446	5.54392865848019e-06	5.62217355052859e-05	1
307	LDLRAD2	3	2	0	0	0	0	0	0	0	5	2	2	1	5	0.85	272	4.39230769230769	5.60769102386782e-06	5.62217355052859e-05	1
308	OR10G9	7	7	0	0	13	0	0	0	0	27	7	7	2	25	0.84999064697429	311	4.39223574595608	5.6095475592377e-06	5.62217355052859e-05	0.925925925925926
309	PARG	1	1	3	3	14	0	0	0	0	22	12	12	2	20	0.850323035508479	976	4.39479258083446	5.54392865848019e-06	5.62217355052859e-05	0.909090909090909
310	PRKAR2B	4	2	0	0	4	0	0	0	0	10	2	2	1	10	0.85	418	4.39230769230769	5.60769102386782e-06	5.62217355052859e-05	1
311	TUBA1B	1	3	0	1	0	0	0	0	0	5	3	3	2	5	0.85	451	4.39230769230769	5.60769102386782e-06	5.62217355052859e-05	1
312	MYCBPAP	3	4	0	0	4	0	0	0	0	11	3	3	1	11	0.848944395240756	985	4.38418765569812	5.82096935231036e-06	5.81537226639467e-05	1
313	NEU4	0	6	0	0	6	0	0	0	0	12	6	6	3	11	0.848064724608053	497	4.37742095852348	6.0045945384779e-06	5.9796553279347e-05	0.916666666666667
314	VILL	8	8	0	0	7	0	0	0	0	23	6	6	2	23	0.847826086956522	856	4.37558528428094	6.05535392905754e-06	6.01099942575552e-05	1
315	IGSF9B	10	10	0	0	11	0	0	0	0	31	8	8	4	29	0.847347321063431	1349	4.3719024697187	6.15842737550221e-06	6.09391051728266e-05	0.935483870967742
316	PCDHA8	6	5	0	0	19	0	0	0	0	30	10	10	2	27	0.847201779686442	950	4.37078292066494	6.19009137781124e-06	6.10585912172077e-05	0.9
317	FREM2	2	2	5	3	7	0	0	0	0	19	7	7	2	17	0.845394736842105	3169	4.35688259109312	6.59639944966539e-06	6.48611264498644e-05	0.894736842105263
318	CYP2W1	0	2	0	0	5	0	0	0	0	7	3	3	2	7	0.844887651767585	490	4.35298193667373	6.71491097803401e-06	6.5818797228088e-05	1
319	JAK3	0	0	0	0	6	0	0	0	0	6	2	2	1	6	0.843443361963303	1124	4.34187201510233	7.06369119407579e-06	6.88047670372945e-05	1
320	NOMO3	2	3	0	0	0	1	0	2	0	8	2	2	2	6	0.843443361963303	1222	4.34187201510233	7.06369119407579e-06	6.88047670372945e-05	0.75
321	AKAP1	9	8	0	0	2	0	0	0	0	19	8	8	1	16	0.842105263157895	903	4.33157894736842	7.40219228523298e-06	7.16541408480472e-05	0.842105263157895
322	SIM1	2	1	2	1	1	1	0	0	0	8	2	2	2	11	0.842179608384557	766	4.33215083372736	7.38298613467414e-06	7.16541408480472e-05	1.375
323	CKAP4	0	2	1	1	6	0	0	0	0	10	4	4	3	9	0.84142135623731	602	4.32631812490238	7.58112004439759e-06	7.31589819764313e-05	0.9
324	CD4	9	7	1	0	5	0	0	0	0	22	6	6	1	20	0.840909090909091	458	4.32237762237762	7.71783518149771e-06	7.42484329034826e-05	0.909090909090909
325	CDHR5	0	1	0	1	7	0	0	0	0	9	4	4	3	9	0.84007335241998	845	4.31594886476908	7.94593838349122e-06	7.59738955255894e-05	1
326	FCAMR	1	1	1	1	5	0	0	0	0	9	5	5	2	9	0.84007335241998	577	4.31594886476908	7.94593838349122e-06	7.59738955255894e-05	1
327	PARP15	3	2	0	0	3	0	0	0	0	8	2	2	1	8	0.838388347648318	678	4.30298728960245	8.42552604340963e-06	8.00681849917921e-05	1
328	TMPRSS4	2	0	4	0	2	0	0	2	0	10	2	2	2	8	0.838388347648318	437	4.30298728960245	8.42552604340963e-06	8.00681849917921e-05	0.8
329	PIK3R2	1	5	1	1	3	0	0	4	0	15	5	5	3	11	0.837009707380595	728	4.29238236446612	8.83831026088355e-06	8.37356020765168e-05	0.733333333333333
330	SAXO1	2	4	4	4	4	0	0	0	0	18	5	5	3	17	0.836703342876657	474	4.29002571443582	8.93262157219965e-06	8.43726710319585e-05	0.944444444444444
331	FOXN4	1	1	3	4	1	0	0	0	0	10	4	4	2	9	0.835355339059327	517	4.27965645430252	9.35910090593683e-06	8.68223735827533e-05	0.9
332	GPR37L1	1	3	0	1	0	0	0	0	0	5	2	2	1	5	0.835355339059327	481	4.27965645430252	9.35910090593683e-06	8.68223735827533e-05	1
333	HGSNAT	0	2	0	0	1	2	0	0	0	5	2	2	1	5	0.835355339059327	635	4.27965645430252	9.35910090593683e-06	8.68223735827533e-05	1
334	IRF8	1	1	0	0	2	1	0	0	0	5	2	2	1	5	0.835355339059327	426	4.27965645430252	9.35910090593683e-06	8.68223735827533e-05	1
335	POLR3GL	2	2	0	0	1	0	0	0	1	6	3	3	1	5	0.835355339059327	218	4.27965645430252	9.35910090593683e-06	8.68223735827533e-05	0.833333333333333
336	TIMM44	1	1	0	1	7	0	0	2	0	12	6	6	2	10	0.835355339059327	452	4.27965645430252	9.35910090593683e-06	8.68223735827533e-05	0.833333333333333
337	ALDH3B2	0	0	0	2	1	0	0	2	0	5	2	2	1	3	0.833333333333333	385	4.26410256410256	1.00353621106386e-05	8.78657969069116e-05	0.6
338	ALPP	1	0	0	0	8	0	0	0	0	9	5	5	3	8	0.833333333333333	535	4.26410256410256	1.00353621106386e-05	8.78657969069116e-05	0.888888888888889
339	C3AR1	1	2	0	0	2	1	0	0	0	6	1	1	1	4	0.833333333333333	482	4.26410256410256	1.00353621106386e-05	8.78657969069116e-05	0.666666666666667
340	CFAP45	2	4	0	0	0	0	0	0	0	6	2	2	1	6	0.833333333333333	551	4.26410256410256	1.00353621106386e-05	8.78657969069116e-05	1
341	CLSTN3	4	4	0	0	4	0	0	0	0	12	4	4	1	10	0.833333333333333	956	4.26410256410256	1.00353621106386e-05	8.78657969069116e-05	0.833333333333333
342	EHD2	3	4	0	1	9	1	0	0	0	18	4	4	1	15	0.833333333333333	543	4.26410256410256	1.00353621106386e-05	8.78657969069116e-05	0.833333333333333
343	FN3K	0	0	0	0	9	0	0	0	0	9	3	3	1	9	0.833333333333333	309	4.26410256410256	1.00353621106386e-05	8.78657969069116e-05	1
344	HCAR3	0	0	0	1	14	0	0	0	0	15	10	10	2	14	0.833333333333333	387	4.26410256410256	1.00353621106386e-05	8.78657969069116e-05	0.933333333333333
345	HDC	9	9	0	0	9	0	0	0	0	27	9	9	1	27	0.833333333333333	662	4.26410256410256	1.00353621106386e-05	8.78657969069116e-05	1
346	NDUFS2	2	4	0	0	9	0	0	0	0	15	4	4	1	15	0.833333333333333	463	4.26410256410256	1.00353621106386e-05	8.78657969069116e-05	1
347	NFKB2	2	2	0	0	2	0	0	0	0	6	2	2	1	6	0.833333333333333	900	4.26410256410256	1.00353621106386e-05	8.78657969069116e-05	1
348	OLFM4	3	3	0	0	3	0	0	0	0	9	3	3	1	9	0.833333333333333	510	4.26410256410256	1.00353621106386e-05	8.78657969069116e-05	1
349	OR2T29	0	0	0	0	12	0	0	0	0	12	6	6	2	10	0.833333333333333	315	4.26410256410256	1.00353621106386e-05	8.78657969069116e-05	0.833333333333333
350	OR2T5	0	0	0	0	6	0	0	0	0	6	5	5	1	5	0.833333333333333	315	4.26410256410256	1.00353621106386e-05	8.78657969069116e-05	0.833333333333333
351	PEX11B	2	4	0	0	0	0	0	0	0	6	4	4	1	6	0.833333333333333	259	4.26410256410256	1.00353621106386e-05	8.78657969069116e-05	1
352	RAET1G	0	0	0	0	6	0	0	0	0	6	5	5	1	5	0.833333333333333	334	4.26410256410256	1.00353621106386e-05	8.78657969069116e-05	0.833333333333333
353	RNF220	9	4	0	0	2	0	0	0	0	15	5	5	1	14	0.833333333333333	566	4.26410256410256	1.00353621106386e-05	8.78657969069116e-05	0.933333333333333
354	SHD	2	2	0	0	2	0	0	0	0	6	2	2	1	6	0.833333333333333	340	4.26410256410256	1.00353621106386e-05	8.78657969069116e-05	1
355	SLC22A12	3	3	0	0	3	0	0	0	0	9	3	3	1	9	0.833333333333333	553	4.26410256410256	1.00353621106386e-05	8.78657969069116e-05	1
356	THAP12	0	0	0	0	12	0	0	0	0	12	6	6	3	10	0.833333333333333	761	4.26410256410256	1.00353621106386e-05	8.78657969069116e-05	0.833333333333333
357	LRRC8E	0	0	0	1	26	0	0	4	0	31	7	7	4	27	0.831744695599502	796	4.25188227384232	1.05990645933307e-05	9.2541412709837e-05	0.870967741935484
358	MAST1	22	22	1	0	6	0	0	0	0	51	8	8	4	46	0.83004130943503	1570	4.23877930334639	1.12369227948106e-05	9.78365596408508e-05	0.901960784313726
359	MLYCD	3	2	1	1	3	0	0	0	0	10	2	2	2	10	0.829809703885628	493	4.23699772219714	1.13264216649034e-05	9.83411039819049e-05	1
360	PCDHGB2	1	1	0	0	16	0	0	0	0	18	7	7	3	17	0.828567420131839	931	4.22744169332184	1.1818169863842e-05	0.000102325654071099	0.944444444444444
361	VAV3	0	1	0	1	4	0	0	0	0	6	3	3	2	6	0.826184463531091	847	4.20911125793147	1.2818856549579e-05	0.000110682481620604	1
362	EIF2AK4	2	3	0	0	15	0	0	1	0	21	5	5	1	16	0.825	1649	4.2	1.33457490159028e-05	0.00011428214198508	0.761904761904762
363	NLRP12	0	0	0	1	9	0	0	0	0	10	5	5	1	9	0.825	1061	4.2	1.33457490159028e-05	0.00011428214198508	0.9
364	ZNF223	2	2	0	0	0	1	0	0	0	5	2	2	1	5	0.825	482	4.2	1.33457490159028e-05	0.00011428214198508	1
365	NPNT	2	2	0	0	3	0	0	0	0	7	2	2	1	7	0.823966707566624	595	4.19205159666634	1.38221550765039e-05	0.000117714910856455	1
366	ZP3	0	0	2	2	3	0	0	0	0	7	2	2	1	7	0.823966707566624	424	4.19205159666634	1.38221550765039e-05	0.000117714910856455	1
367	ZDHHC11	0	0	0	0	17	0	0	1	0	18	9	9	3	14	0.823529411764706	412	4.18868778280543	1.40286046469429e-05	0.00011914757679706	0.777777777777778
368	ZNF296	10	7	2	0	19	0	0	0	0	38	8	8	2	38	0.822037812291486	475	4.17721394070374	1.47550718977429e-05	0.000124977062786046	1
369	PDP1	0	2	0	0	24	0	0	0	0	26	9	9	1	26	0.82052426710727	562	4.16557128544054	1.55286928420484e-05	0.000131173267177953	1
370	CCT5	2	3	0	0	5	1	0	0	0	11	2	2	1	11	0.818989406953017	541	4.15376466886936	1.6352476523207e-05	0.000137387248848615	1
371	PIF1	0	3	0	0	3	0	0	0	0	6	3	3	1	6	0.819035593728849	641	4.15411995176038	1.63270926814008e-05	0.000137387248848615	1
372	ANGEL1	0	0	3	3	5	0	0	0	0	11	5	5	1	9	0.818181818181818	670	4.14755244755245	1.68024251517851e-05	0.000138920846679348	0.818181818181818
373	FZD4	3	2	0	0	6	0	0	0	0	11	5	5	2	8	0.818181818181818	537	4.14755244755245	1.68024251517851e-05	0.000138920846679348	0.727272727272727
374	KCNJ12	0	1	0	1	20	0	0	0	0	22	15	15	2	18	0.818181818181818	433	4.14755244755245	1.68024251517851e-05	0.000138920846679348	0.818181818181818
375	LCE1F	0	0	0	0	11	0	0	0	0	11	6	6	2	9	0.818181818181818	119	4.14755244755245	1.68024251517851e-05	0.000138920846679348	0.818181818181818
376	LRRC40	0	0	0	3	7	1	0	0	0	11	3	3	1	9	0.818181818181818	602	4.14755244755245	1.68024251517851e-05	0.000138920846679348	0.818181818181818
377	RRP12	4	5	0	0	2	0	0	0	0	11	5	5	1	11	0.818181818181818	1297	4.14755244755245	1.68024251517851e-05	0.000138920846679348	1
378	PLCB3	2	2	0	1	5	0	0	0	0	10	3	3	1	9	0.817677669529664	1234	4.14367438099741	1.70892476628604e-05	0.000140546662177139	0.9
379	RASSF2	0	0	0	0	5	0	0	1	0	6	2	2	1	5	0.817677669529664	326	4.14367438099741	1.70892476628604e-05	0.000140546662177139	0.833333333333333
380	PTN	4	4	1	1	3	0	0	0	0	13	4	4	1	10	0.81702464181228	168	4.13865109086369	1.74676884899805e-05	0.000142904947567636	0.769230769230769
381	PYM1	0	0	1	0	8	0	0	0	0	9	4	4	2	8	0.817061487843697	204	4.13893452187459	1.74461254097702e-05	0.000142904947567636	0.888888888888889
382	GPATCH8	0	4	0	0	19	0	0	0	0	23	6	6	2	23	0.816762343736206	1502	4.13663341335543	1.76219239131914e-05	0.000143789363448737	1
383	NECTIN4	0	5	1	3	12	1	0	0	0	22	6	6	4	22	0.81623212641757	510	4.13255481859669	1.79376583390178e-05	0.00014598350141702	1
384	CPT1B	1	2	0	0	10	2	0	1	0	16	4	4	2	13	0.815829124471764	772	4.12945480362895	1.8181223625291e-05	0.000147580401145916	0.8125
385	LRIT3	6	4	0	0	1	0	0	0	0	11	5	5	2	10	0.814282434653323	679	4.11755718964094	1.91454763600607e-05	0.000154602201591475	0.909090909090909
386	ZNF319	0	0	0	1	10	0	0	0	0	11	2	2	1	10	0.814282434653323	582	4.11755718964094	1.91454763600607e-05	0.000154602201591475	0.909090909090909
387	WDR86	0	3	0	0	3	0	0	0	0	6	3	3	1	6	0.813980579413864	376	4.11523522626049	1.93392382141777e-05	0.000155763321740548	1
388	CD14	0	2	1	0	2	3	0	0	0	8	4	4	1	7	0.8125	376	4.10384615384615	2.03168864096881e-05	0.000161963516468025	0.875
389	NAPSA	1	1	0	0	6	0	0	0	0	8	4	4	2	8	0.8125	420	4.10384615384615	2.03168864096881e-05	0.000161963516468025	1
390	OR12D2	0	0	2	3	3	0	0	0	0	8	6	6	2	8	0.8125	307	4.10384615384615	2.03168864096881e-05	0.000161963516468025	1
391	RHPN2	0	0	0	0	15	1	0	0	0	16	8	8	3	15	0.8125	686	4.10384615384615	2.03168864096881e-05	0.000161963516468025	0.9375
392	TREH	3	2	0	1	6	0	0	1	0	13	4	4	1	12	0.811886723926607	583	4.09912864558929	2.07354245409519e-05	0.000164878362995273	0.923076923076923
393	OR5A1	8	7	0	0	5	1	0	0	0	21	8	8	1	21	0.81036985490316	315	4.087460422332	2.18060523716757e-05	0.000172594355924912	1
394	PLCD1	4	10	0	0	6	0	0	0	0	20	5	5	2	19	0.810355339059327	777	4.08734876199482	2.18165467547049e-05	0.000172594355924912	0.95
395	TAOK2	7	4	5	3	7	0	0	0	0	26	6	6	3	24	0.810025391222301	1235	4.08481070171001	2.20563820869657e-05	0.000174049982190056	0.923076923076923
396	BRI3BP	2	1	0	0	3	0	0	0	0	6	2	2	1	6	0.808925565098879	252	4.07635050076061	2.2874022465591e-05	0.00017691892810235	1
397	CES1	0	1	0	0	11	0	0	0	0	12	6	6	2	11	0.808925565098879	568	4.07635050076061	2.2874022465591e-05	0.00017691892810235	0.916666666666667
398	CTNNA1	0	1	4	0	14	0	0	0	0	19	6	6	1	18	0.809210526315789	906	4.07854251012146	2.26594583093709e-05	0.00017691892810235	0.947368421052632
399	FBXW5	2	0	0	0	10	0	0	0	0	12	5	5	3	10	0.808925565098879	566	4.07635050076061	2.2874022465591e-05	0.00017691892810235	0.833333333333333
400	LSM11	2	4	0	0	1	0	0	0	0	7	3	3	1	6	0.808925565098879	360	4.07635050076061	2.2874022465591e-05	0.00017691892810235	0.857142857142857
401	PLA2G3	1	2	0	0	3	0	0	0	0	6	2	2	1	6	0.808925565098879	509	4.07635050076061	2.2874022465591e-05	0.00017691892810235	1
402	SNX33	2	3	0	0	1	0	0	0	0	6	2	2	1	6	0.808925565098879	574	4.07635050076061	2.2874022465591e-05	0.00017691892810235	1
403	USP17L22	0	0	0	0	3	9	0	0	0	12	10	10	1	11	0.808925565098879	530	4.07635050076061	2.2874022465591e-05	0.00017691892810235	0.916666666666667
404	SLC17A7	0	0	0	0	17	0	0	1	0	18	4	4	2	16	0.808084521592733	560	4.06988093532871	2.35185853102449e-05	0.00018145403567335	0.888888888888889
405	CD6	2	2	0	0	8	0	1	0	0	13	6	6	2	11	0.807692307692308	668	4.06686390532544	2.3825025854185e-05	0.000182416206864347	0.846153846153846
406	ICAM1	2	8	0	4	8	0	0	0	0	22	6	6	3	20	0.80762577058938	532	4.06635208145677	2.38773860765651e-05	0.000182416206864347	0.909090909090909
407	OR6B2	2	2	0	0	6	0	0	0	0	10	6	6	2	10	0.807842712474619	312	4.06802086518938	2.37070682974627e-05	0.000182416206864347	1
408	TNR	5	3	0	1	2	2	0	0	0	13	6	6	3	11	0.807692307692308	1358	4.06686390532544	2.3825025854185e-05	0.000182416206864347	0.846153846153846
409	DNAJC22	6	6	0	0	21	0	0	0	0	33	7	7	2	32	0.806706677077565	341	4.05928213136588	2.46119054121419e-05	0.00018756799307982	0.96969696969697
410	KIAA0895L	15	12	1	1	3	0	0	0	0	32	8	8	2	31	0.806583130368119	471	4.05833177206246	2.47122590694149e-05	0.000187873442730161	0.96875
411	ADARB1	0	4	0	0	16	0	0	0	0	20	5	5	1	20	0.80625	741	4.05576923076923	2.49847884229437e-05	0.00018811010993796	1
412	ARID1B	4	1	11	5	20	2	0	1	0	44	11	11	6	40	0.806295775288991	2249	4.05612134837686	2.49471721796013e-05	0.00018811010993796	0.909090909090909
413	DLGAP4	2	1	0	1	14	2	0	0	0	20	8	8	3	17	0.80625	989	4.05576923076923	2.49847884229437e-05	0.00018811010993796	0.85
414	TECPR2	6	4	0	0	14	0	0	0	0	24	7	7	3	21	0.806398057941386	1411	4.05690813801066	2.48633144116495e-05	0.00018811010993796	0.875
415	DYRK2	0	0	6	6	3	0	0	0	0	15	4	4	1	13	0.805892556509888	601	4.05301966546068	2.5280375227088e-05	0.000189876938753815	0.866666666666667
416	PACSIN3	3	3	0	0	5	0	0	0	0	11	4	4	3	11	0.804868490053934	424	4.04514223118411	2.6145683490908e-05	0.000195434281633477	1
417	RSPH6A	0	3	0	2	6	0	0	0	0	11	4	4	2	10	0.804868490053934	717	4.04514223118411	2.6145683490908e-05	0.000195434281633477	0.909090909090909
418	ADRA1B	0	0	4	4	12	0	0	0	0	20	5	5	1	17	0.804419417382416	520	4.04168782601858	2.65339249199137e-05	0.000197861827692275	0.85
419	GPR158	10	4	2	0	4	0	0	0	0	20	7	7	2	19	0.803921356237309	1215	4.03785658644084	2.6970906068402e-05	0.000200640368055392	0.95
420	ACO1	3	3	0	0	9	0	0	1	0	16	5	5	1	12	0.8	889	4.00769230769231	3.06574651774971e-05	0.000211414422474023	0.75
421	AGPAT5	0	0	0	1	4	0	0	0	0	5	3	3	1	4	0.8	364	4.00769230769231	3.06574651774971e-05	0.000211414422474023	0.8
422	ALDH6A1	2	0	0	0	4	2	0	0	0	8	2	2	1	8	0.801776695296637	535	4.02135919458951	2.89316460800881e-05	0.000211414422474023	1
423	AP3B2	0	0	0	0	8	2	0	0	0	10	3	3	2	8	0.8	1082	4.00769230769231	3.06574651774971e-05	0.000211414422474023	0.8
424	APOL2	0	0	0	0	3	2	0	0	0	5	3	3	1	5	0.8	337	4.00769230769231	3.06574651774971e-05	0.000211414422474023	1
425	BAIAP2	8	8	0	0	0	0	0	0	0	16	4	4	1	16	0.801776695296637	552	4.02135919458951	2.89316460800881e-05	0.000211414422474023	1
426	C3	0	4	0	0	1	0	0	0	0	5	3	3	1	4	0.8	1663	4.00769230769231	3.06574651774971e-05	0.000211414422474023	0.8
427	CEP170	0	0	0	0	9	1	0	0	0	10	7	7	2	8	0.8	1584	4.00769230769231	3.06574651774971e-05	0.000211414422474023	0.8
428	DDIT4	0	2	0	0	3	0	0	0	0	5	3	3	1	4	0.8	232	4.00769230769231	3.06574651774971e-05	0.000211414422474023	0.8
429	FAM20B	0	0	0	0	5	0	0	0	0	5	3	3	1	5	0.8	409	4.00769230769231	3.06574651774971e-05	0.000211414422474023	1
430	GJB2	1	1	0	1	2	0	0	0	0	5	2	2	2	4	0.8	226	4.00769230769231	3.06574651774971e-05	0.000211414422474023	0.8
431	GOLGA8J	0	0	0	0	5	0	0	0	0	5	2	2	1	4	0.8	633	4.00769230769231	3.06574651774971e-05	0.000211414422474023	0.8
432	HIF3A	2	0	0	0	6	2	0	0	0	10	4	4	2	8	0.8	669	4.00769230769231	3.06574651774971e-05	0.000211414422474023	0.8
433	HSF4	0	0	0	0	5	0	0	0	0	5	3	3	1	4	0.8	492	4.00769230769231	3.06574651774971e-05	0.000211414422474023	0.8
434	IFT172	2	3	0	0	0	0	0	5	0	10	4	4	1	4	0.8	1749	4.00769230769231	3.06574651774971e-05	0.000211414422474023	0.4
435	IGFBP1	1	4	0	0	5	0	0	0	0	10	4	4	1	8	0.8	259	4.00769230769231	3.06574651774971e-05	0.000211414422474023	0.8
436	LGALS9C	0	0	0	0	5	0	0	0	0	5	3	3	1	4	0.8	356	4.00769230769231	3.06574651774971e-05	0.000211414422474023	0.8
437	LRRN4	0	6	0	0	3	0	0	0	0	9	4	4	1	8	0.800789642354061	740	4.01376647964662	2.98787341103113e-05	0.000211414422474023	0.888888888888889
438	MCM7	1	1	0	0	2	0	0	1	0	5	1	1	1	4	0.801776695296637	719	4.02135919458951	2.89316460800881e-05	0.000211414422474023	0.8
439	MMEL1	0	3	0	0	7	0	0	3	0	13	4	4	1	8	0.8	779	4.00769230769231	3.06574651774971e-05	0.000211414422474023	0.615384615384615
440	OR11H12	0	0	0	0	5	0	0	0	0	5	4	4	2	4	0.8	326	4.00769230769231	3.06574651774971e-05	0.000211414422474023	0.8
441	PCDHB4	0	0	0	0	10	0	0	0	0	10	5	5	3	8	0.8	795	4.00769230769231	3.06574651774971e-05	0.000211414422474023	0.8
442	PLCH2	2	2	0	0	1	0	0	0	0	5	2	2	1	4	0.8	1416	4.00769230769231	3.06574651774971e-05	0.000211414422474023	0.8
443	PRR14L	4	4	0	0	2	0	0	0	0	10	3	3	1	8	0.8	2152	4.00769230769231	3.06574651774971e-05	0.000211414422474023	0.8
444	PSEN1	0	0	0	0	6	2	0	1	0	9	3	3	1	8	0.801776695296637	467	4.02135919458951	2.89316460800881e-05	0.000211414422474023	0.888888888888889
445	RNF207	0	0	0	0	13	0	0	1	0	14	3	3	1	12	0.802059745792049	634	4.02353650609268	2.86653463367204e-05	0.000211414422474023	0.857142857142857
446	SIRPG	1	2	0	2	11	0	0	0	0	16	5	5	2	15	0.802006673824159	387	4.02312826018584	2.8715100036325e-05	0.000211414422474023	0.9375
447	SLC23A2	0	4	0	0	1	0	0	0	0	5	4	4	1	4	0.8	650	4.00769230769231	3.06574651774971e-05	0.000211414422474023	0.8
448	SOX10	1	5	0	0	6	0	0	0	0	12	4	4	3	12	0.800296115882773	466	4.00997012217517	3.03632157351297e-05	0.000211414422474023	1
449	TBX1	2	2	0	0	1	0	0	0	0	5	1	1	1	5	0.8	495	4.00769230769231	3.06574651774971e-05	0.000211414422474023	1
450	TPGS1	2	2	0	0	11	0	0	0	0	15	4	4	1	12	0.8	290	4.00769230769231	3.06574651774971e-05	0.000211414422474023	0.8
451	UHRF1BP1	0	0	0	0	10	0	0	0	0	10	3	3	1	8	0.8	1440	4.00769230769231	3.06574651774971e-05	0.000211414422474023	0.8
452	UTP3	0	0	5	0	0	0	0	0	0	5	4	4	1	4	0.8	479	4.00769230769231	3.06574651774971e-05	0.000211414422474023	0.8
453	IQSEC1	9	10	0	3	27	2	0	0	0	51	8	8	4	48	0.799614315409606	1114	4.00472550315081	3.10447684781501e-05	0.00021361267846886	0.941176470588235
454	LDLRAD3	0	4	0	1	12	0	0	0	0	17	6	6	1	16	0.799470015157043	345	4.00361550120802	3.11908615441281e-05	0.000214145188178518	0.941176470588235
455	GAL3ST1	7	6	7	0	6	0	0	0	0	26	7	7	2	24	0.798660193959421	423	3.99738610738016	3.20228944339362e-05	0.000219374421869405	0.923076923076923
456	WDR88	0	0	0	0	11	0	0	0	0	11	5	5	2	11	0.797069722996943	472	3.9851517153611	3.37185121364048e-05	0.000230483777037661	1
457	POTEF	0	0	0	1	10	0	0	0	0	11	6	6	2	10	0.795454545454545	1075	3.97272727272727	3.55271935978951e-05	0.000242315672745381	0.909090909090909
458	ANKFY1	0	2	0	0	5	0	0	0	0	7	4	4	1	7	0.794380024539974	1211	3.96446172723057	3.67808737025133e-05	0.000248644718733921	1
459	C12orf56	0	0	0	0	15	1	0	0	0	16	6	6	1	16	0.794194173824159	624	3.96303210633969	3.70019123949739e-05	0.000248644718733921	1
460	ISOC1	0	2	0	0	6	0	0	0	0	8	2	2	1	8	0.794194173824159	298	3.96303210633969	3.70019123949739e-05	0.000248644718733921	1
461	NOP2	5	6	0	1	4	0	0	0	0	16	6	6	2	14	0.794194173824159	845	3.96303210633969	3.70019123949739e-05	0.000248644718733921	0.875
462	RFPL4A	0	1	0	0	9	1	0	0	0	11	5	5	2	12	0.794312442461496	287	3.96394186508843	3.68611065207913e-05	0.000248644718733921	1.09090909090909
463	RGMA	2	4	0	0	11	0	0	0	0	17	7	7	3	14	0.794117647058823	458	3.96244343891403	3.70932929776302e-05	0.000248644718733921	0.823529411764706
464	STEAP3	2	5	0	1	7	2	0	0	0	17	8	8	3	16	0.794117647058823	498	3.96244343891403	3.70932929776302e-05	0.000248644718733921	0.941176470588235
465	TRIM11	3	3	0	0	2	0	0	0	0	8	3	3	1	7	0.794194173824159	468	3.96303210633969	3.70019123949739e-05	0.000248644718733921	0.875
466	SLC44A4	0	0	0	0	11	0	0	2	0	13	3	3	1	11	0.793170339468447	710	3.95515645744959	3.82422907817537e-05	0.000255796610229026	0.846153846153846
467	ZBTB22	5	5	1	2	2	0	0	0	0	15	5	5	1	15	0.792973785412436	634	3.95364450317259	3.84848715880848e-05	0.00025686797588878	1
468	POU3F2	2	2	3	8	24	0	0	0	0	39	7	7	3	37	0.792577792459814	443	3.95059840353703	3.89780187586286e-05	0.000259603599296251	0.948717948717949
469	DSCAM	1	2	1	1	9	0	0	0	0	14	7	7	3	15	0.792213589833552	2012	3.94779684487348	3.9436845095997e-05	0.00026209945877233	1.07142857142857
470	ABHD16A	1	2	0	0	3	0	0	2	0	8	3	3	2	6	0.791666666666667	558	3.94358974358974	4.01354664244513e-05	0.000264486784027515	0.75
471	BRINP1	1	1	0	1	9	0	0	0	0	12	7	7	2	12	0.791666666666667	761	3.94358974358974	4.01354664244513e-05	0.000264486784027515	1
472	DLEC1	0	3	1	0	8	0	0	0	0	12	7	7	3	10	0.791666666666667	1778	3.94358974358974	4.01354664244513e-05	0.000264486784027515	0.833333333333333
473	GOLGA6A	0	0	0	0	12	0	0	0	0	12	8	8	3	11	0.791666666666667	693	3.94358974358974	4.01354664244513e-05	0.000264486784027515	0.916666666666667
474	VPS16	2	0	0	2	7	0	0	1	0	12	5	5	2	10	0.79155516192605	839	3.94273201481577	4.02793272390456e-05	0.000264874816464357	0.833333333333333
475	LINGO1	5	11	0	1	7	0	0	0	0	24	5	5	2	22	0.791143202794852	620	3.93956309842194	4.0815065526334e-05	0.00026783275630649	0.916666666666667
476	ARMC7	3	1	0	0	15	0	0	0	0	19	4	4	2	18	0.791070004520521	198	3.93900003477324	4.09109591971157e-05	0.000267898024826491	0.947368421052632
477	TLX1	1	3	3	7	11	0	0	0	0	25	6	6	2	22	0.790710678118655	330	3.93623598552811	4.13847924950472e-05	0.000270432700643736	0.88
478	PER1	11	11	2	0	24	1	0	1	0	50	5	5	4	44	0.790303545594957	1290	3.93310419688429	4.19279329072486e-05	0.000273408717305217	0.88
479	THEM6	0	4	0	1	1	1	0	0	0	7	1	1	2	7	0.79004715512713	208	3.93113196251638	4.22734234151179e-05	0.000275086139425725	1
480	PIGR	1	2	3	4	7	2	0	0	0	19	7	7	2	17	0.789747569475938	764	3.92882745750722	4.2680528305139e-05	0.000277156680681497	0.894736842105263
481	NOS1AP	1	0	1	0	24	0	0	0	0	26	7	7	1	25	0.789044809344037	506	3.92342161033874	4.36500897252889e-05	0.000282863471255147	0.961538461538462
482	OR2C3	7	7	0	0	21	0	0	0	0	35	8	8	1	35	0.788760049079949	320	3.92123114676884	4.4048852219758e-05	0.000284855336865115	1
483	XPO7	0	0	0	0	13	0	0	0	0	13	6	6	1	11	0.788461538461539	1087	3.9189349112426	4.44705634360387e-05	0.0002869870522363	0.846153846153846
484	ZBTB3	6	6	0	0	1	0	0	0	0	13	4	4	1	12	0.787895437470714	574	3.91458028823626	4.52808000727112e-05	0.000291612094683142	0.923076923076923
485	GRN	2	2	0	0	7	0	0	0	0	11	4	4	2	10	0.787655778397554	593	3.91273675690426	4.56279981591035e-05	0.00029324220672562	0.909090909090909
486	CRACR2A	4	3	0	0	8	0	0	0	0	15	2	2	2	14	0.787377344785321	731	3.91059495988709	4.6034527078409e-05	0.000295246133546093	0.933333333333333
487	FLG	34	37	4	2	213	5	0	0	0	295	15	15	28	268	0.787171778281532	4061	3.90901367908871	4.63368584749935e-05	0.000296574923750626	0.908474576271186
488	SLC9A1	3	5	0	0	6	1	0	0	0	15	5	5	2	15	0.786539802590419	815	3.9041523276186	4.72781069569272e-05	0.000301979220050701	1
489	DCAF15	0	0	0	0	7	0	0	0	0	7	5	5	1	7	0.785714285714286	601	3.8978021978022	4.85348256192841e-05	0.000308740921337365	1
490	ZDHHC16	2	2	0	2	1	0	0	2	0	9	4	4	1	7	0.785714285714286	377	3.8978021978022	4.85348256192841e-05	0.000308740921337365	0.777777777777778
491	LRTOMT	0	2	0	1	7	0	0	0	0	10	7	7	1	9	0.785355339059327	291	3.89504106968713	4.90910462811467e-05	0.000311643159385609	0.9
492	FBXO31	1	2	3	0	10	0	0	0	0	16	5	5	2	15	0.78515625	539	3.89350961538462	4.94021421099111e-05	0.000312980644220717	0.9375
493	AHCYL1	0	0	1	0	4	1	0	0	0	6	2	2	2	5	0.784517796864425	530	3.88859843741865	5.04123883093843e-05	0.000313018753705878	0.833333333333333
494	ARHGAP39	6	7	0	0	12	0	0	0	0	25	7	7	2	22	0.784852813742386	1114	3.89117549032604	4.9879872758174e-05	0.000313018753705878	0.88
495	ATG9A	3	3	0	0	3	0	0	0	0	9	3	3	1	9	0.784517796864425	839	3.88859843741865	5.04123883093843e-05	0.000313018753705878	1
496	C4A	0	0	0	0	9	0	0	0	0	9	6	6	1	9	0.784517796864425	1744	3.88859843741865	5.04123883093843e-05	0.000313018753705878	1
497	KRTAP24-1	2	2	0	0	2	0	0	0	0	6	2	2	1	6	0.784517796864425	254	3.88859843741865	5.04123883093843e-05	0.000313018753705878	1
498	LTBP1	1	1	0	0	15	1	0	0	0	18	4	4	2	18	0.784517796864425	1721	3.88859843741865	5.04123883093843e-05	0.000313018753705878	1
499	ODF1	0	0	0	0	6	0	0	0	0	6	3	3	1	5	0.784517796864425	250	3.88859843741865	5.04123883093843e-05	0.000313018753705878	0.833333333333333
500	PPRC1	2	4	5	6	13	3	0	0	0	33	9	9	3	31	0.785010002602725	1664	3.89238463540557	4.96318525018413e-05	0.000313018753705878	0.939393939393939
501	PRR5L	2	0	0	0	7	0	0	0	0	9	3	3	1	8	0.784517796864425	368	3.88859843741865	5.04123883093843e-05	0.000313018753705878	0.888888888888889
502	TOR3A	0	0	2	2	2	0	0	0	0	6	2	2	1	6	0.784517796864425	397	3.88859843741865	5.04123883093843e-05	0.000313018753705878	1
503	ZNF16	0	1	0	1	7	2	0	0	0	11	5	5	3	10	0.784090909090909	682	3.88531468531469	5.10987120292405e-05	0.000316649473946606	0.909090909090909
504	BEST3	2	4	0	1	6	0	0	0	0	13	5	5	2	13	0.783229270410728	668	3.87868669546714	5.25109552647063e-05	0.000324755253095416	1
505	ADAMTS13	1	1	0	1	2	0	0	1	0	6	2	2	1	5	0.782842712474619	1427	3.87571317288168	5.31564292032272e-05	0.000326801952320432	0.833333333333333
506	CYTL1	0	1	1	0	3	0	0	0	0	5	3	3	1	5	0.782842712474619	137	3.87571317288168	5.31564292032272e-05	0.000326801952320432	1
507	MRPL9	1	1	0	0	3	0	0	0	0	5	1	1	1	5	0.782842712474619	267	3.87571317288168	5.31564292032272e-05	0.000326801952320432	1
508	FRMPD1	4	5	0	3	11	0	0	0	0	23	5	5	2	18	0.782608695652174	1578	3.87391304347826	5.35508207378799e-05	0.000328578559527503	0.782608695652174
509	NPTX1	0	0	2	2	4	0	0	0	0	8	3	3	1	7	0.78125	432	3.86346153846154	5.58957509101399e-05	0.00034229284005286	0.875
510	GLYCTK	3	2	0	0	1	1	0	0	0	7	3	3	2	7	0.77958668302665	523	3.85066679251269	5.88983372310503e-05	0.000357867674754744	1
511	PRDM15	2	2	0	0	3	0	0	2	0	9	2	2	2	7	0.77958668302665	1507	3.85066679251269	5.88983372310503e-05	0.000357867674754744	0.777777777777778
512	SIX4	0	2	1	1	3	0	0	0	0	7	2	2	2	7	0.77958668302665	781	3.85066679251269	5.88983372310503e-05	0.000357867674754744	1
513	UBQLN4	1	4	0	0	3	0	0	0	0	8	2	2	2	10	0.779679608384557	601	3.85138160295813	5.87266557766641e-05	0.000357867674754744	1.25
514	PRSS53	1	0	0	0	8	3	0	0	0	12	4	4	1	10	0.779462782549439	553	3.84971371191876	5.91279821415824e-05	0.000358564047344966	0.833333333333333
515	ZNF598	2	4	0	0	7	0	0	0	0	13	3	3	1	11	0.778846153846154	904	3.84497041420118	6.0283492163915e-05	0.000364861446747424	0.846153846153846
516	VWF	8	10	0	1	40	4	0	0	0	63	10	10	8	58	0.777860378095918	2813	3.83738752381475	6.21750792558773e-05	0.00037558085666777	0.920634920634921
517	FOXD4L3	0	0	0	0	9	0	0	0	0	9	5	5	2	7	0.777777777777778	417	3.83675213675214	6.23360944761453e-05	0.000375825157605696	0.777777777777778
518	FRMD1	3	1	0	0	3	3	0	0	0	10	3	3	1	9	0.776776695296637	549	3.82905150228182	6.43190434531649e-05	0.000387031773056979	0.9
519	NDUFAF3	4	6	0	1	1	0	0	0	0	12	4	4	1	12	0.775888347648318	184	3.82221805883322	6.61283275678048e-05	0.000396388455824707	1
520	TMEM74	2	2	0	1	7	0	0	0	0	12	4	4	3	15	0.775888347648318	306	3.82221805883322	6.61283275678048e-05	0.000396388455824707	1.25
521	NBPF1	0	0	0	0	27	1	0	0	0	28	13	13	5	22	0.775253813613805	1214	3.8173370277985	6.74499187768296e-05	0.000401991198522711	0.785714285714286
522	PHF1	3	4	1	0	5	0	0	0	0	13	5	5	2	13	0.775263624980476	567	3.81741249984982	6.7429295835475e-05	0.000401991198522711	1
523	VCAM1	1	0	0	1	5	0	0	0	0	7	5	5	1	7	0.775253813613805	739	3.8173370277985	6.74499187768296e-05	0.000401991198522711	1
524	RNF40	0	4	0	0	16	0	0	0	0	20	6	6	1	19	0.775	1001	3.81538461538462	6.79854905774047e-05	0.000404409874293455	0.95
525	CAMSAP3	4	5	1	1	19	1	0	0	0	31	7	7	5	24	0.774193548387097	1276	3.80918114143921	6.97138929927066e-05	0.000413409517233308	0.774193548387097
526	LMTK2	4	5	0	1	16	2	0	0	0	28	5	5	4	24	0.774170596260594	1503	3.80900458661995	6.97636849742445e-05	0.000413409517233308	0.857142857142857
527	RET	3	2	0	4	10	0	0	0	0	19	5	5	2	15	0.774058251641397	1114	3.80814039724152	7.00078872512e-05	0.000414069420421234	0.789473684210526
528	CD200R1L	1	0	2	2	0	2	0	0	0	7	2	2	1	6	0.773459080339014	271	3.80353138722318	7.13239550483857e-05	0.00041554536053424	0.857142857142857
529	CRTAC1	1	3	0	0	2	1	0	0	0	7	2	2	1	6	0.773459080339014	661	3.80353138722318	7.13239550483857e-05	0.00041554536053424	0.857142857142857
530	EGFL8	2	3	0	0	2	0	0	0	0	7	3	3	1	6	0.773459080339014	293	3.80353138722318	7.13239550483857e-05	0.00041554536053424	0.857142857142857
531	MAP4K4	2	2	0	0	2	1	0	0	0	7	3	3	1	6	0.773459080339014	1273	3.80353138722318	7.13239550483857e-05	0.00041554536053424	0.857142857142857
532	POLR3E	0	2	0	0	5	0	0	0	0	7	2	2	1	6	0.773459080339014	708	3.80353138722318	7.13239550483857e-05	0.00041554536053424	0.857142857142857
533	SNX20	3	4	0	2	5	0	0	0	0	14	4	4	3	13	0.773459080339014	316	3.80353138722318	7.13239550483857e-05	0.00041554536053424	0.928571428571429
534	TDRD12	2	2	0	0	3	0	0	0	0	7	3	3	1	6	0.773459080339014	395	3.80353138722318	7.13239550483857e-05	0.00041554536053424	0.857142857142857
535	ZNF792	5	5	0	0	5	0	0	0	0	15	5	5	2	15	0.773570226039552	632	3.8043863541504	7.10780787892551e-05	0.00041554536053424	1
536	JUP	2	5	0	1	6	0	0	3	0	17	4	4	3	13	0.772190012269987	745	3.79376932515375	7.41887634214677e-05	0.000431429805195364	0.764705882352941
537	SPTY2D1	2	2	0	0	3	1	0	0	0	8	3	3	1	7	0.77209708691208	685	3.7930545147083	7.44027359059762e-05	0.000431868394448655	0.875
538	CCKBR	5	2	1	0	11	0	0	0	0	19	7	7	3	19	0.77180071380911	447	3.79077472160854	7.50890609767518e-05	0.000435042013131107	1
539	OR8U1	4	4	0	0	24	1	0	0	0	33	8	8	6	32	0.771046777220091	309	3.78497520938532	7.68619508100254e-05	0.000444487385296566	0.96969696969697
540	RPRD1B	1	2	0	0	2	0	0	0	0	5	1	1	1	5	0.770710678118655	326	3.78238983168196	7.76649234459637e-05	0.000448299197001979	1
541	PTCH1	4	4	0	0	16	0	0	0	0	24	6	6	2	21	0.770386528970693	1447	3.77989637669764	7.84468205684563e-05	0.000451975489301069	0.875
542	ENC1	5	5	0	0	6	0	0	0	0	16	5	5	2	16	0.769416260736239	589	3.77243277489414	8.08317658533841e-05	0.000464857221706639	1
543	CUL9	0	1	0	1	11	0	0	0	0	13	5	5	2	10	0.769230769230769	2517	3.77100591715976	8.12954086274464e-05	0.000465804758624541	0.769230769230769
544	EHMT1	0	5	0	0	8	0	0	3	0	16	7	7	1	10	0.769230769230769	1298	3.77100591715976	8.12954086274464e-05	0.000465804758624541	0.625
545	ZBTB43	7	7	0	0	4	0	0	0	0	18	4	4	2	18	0.768245951374788	467	3.76343039519068	8.37991952314932e-05	0.000479269892727641	1
546	CNN2	1	0	0	0	66	0	0	0	0	67	9	9	8	64	0.768171857033913	309	3.76286043872241	8.39904765461696e-05	0.000479484094128957	0.955223880597015
547	ZBTB39	4	8	0	0	9	0	0	0	0	21	6	6	1	17	0.767857142857143	712	3.76043956043956	8.48075265337256e-05	0.000483263364178469	0.80952380952381
548	ADAMTS8	7	8	0	1	5	0	0	0	0	21	7	7	3	17	0.767681921121888	889	3.7590917009376	8.52656652445827e-05	0.000484103968246565	0.80952380952381
549	MOGS	3	3	0	0	5	0	0	0	0	11	3	3	2	11	0.767685786205728	837	3.75912143235175	8.52555344489359e-05	0.000484103968246565	1
550	ANKRD36	0	0	0	0	5	1	0	2	0	8	5	5	2	6	0.767258898432212	1941	3.75583768024779	8.63813222234944e-05	0.000486890743889027	0.75
551	DCN	2	3	0	1	0	0	0	1	0	7	3	3	1	6	0.767258898432212	359	3.75583768024779	8.63813222234944e-05	0.000486890743889027	0.857142857142857
552	KRTAP4-3	1	1	0	0	4	0	0	0	0	6	2	2	2	6	0.767258898432212	196	3.75583768024779	8.63813222234944e-05	0.000486890743889027	1
553	TGOLN2	2	2	2	0	6	0	0	0	0	12	4	4	2	12	0.767258898432212	480	3.75583768024779	8.63813222234944e-05	0.000486890743889027	1
554	TRIM41	0	0	1	0	7	0	0	0	0	8	3	3	1	7	0.765625	630	3.74326923076923	9.08207114437287e-05	0.000510989454097658	0.875
555	CCR7	5	6	0	0	7	0	0	0	0	18	6	6	1	17	0.764875941831465	378	3.73750724485742	9.29268681555406e-05	0.000512611417513743	0.944444444444444
556	DCAF12	0	1	0	0	8	3	0	0	0	12	4	4	1	10	0.76473139127472	453	3.73639531749784	9.3338555884781e-05	0.000512611417513743	0.833333333333333
557	GPANK1	3	3	0	0	6	0	0	0	0	12	3	3	1	12	0.765165042944955	356	3.73973109957658	9.21086081906441e-05	0.000512611417513743	1
558	HRNR	12	10	1	1	72	3	0	0	0	99	14	14	18	84	0.764968862448646	2850	3.73822201883574	9.26631271986889e-05	0.000512611417513743	0.848484848484849
559	IGLL1	0	3	0	0	5	0	0	0	0	8	4	4	1	7	0.765165042944955	213	3.73973109957658	9.21086081906441e-05	0.000512611417513743	0.875
560	LTB	0	0	0	1	13	0	0	0	0	14	3	3	1	11	0.764793341513325	244	3.73687185779481	9.31619087997104e-05	0.000512611417513743	0.785714285714286
561	MFSD5	2	4	0	0	2	0	0	0	0	8	2	2	1	8	0.765165042944955	557	3.73973109957658	9.21086081906441e-05	0.000512611417513743	1
562	MRGPRD	2	2	4	4	5	0	0	0	0	17	4	4	2	14	0.764705882352941	321	3.73619909502262	9.34113843913398e-05	0.000512611417513743	0.823529411764706
563	POLE4	2	2	0	0	4	0	0	0	0	8	2	2	1	8	0.765165042944955	117	3.73973109957658	9.21086081906441e-05	0.000512611417513743	1
564	PPM1H	0	1	1	0	14	0	0	0	0	16	8	8	1	15	0.765165042944955	514	3.73973109957658	9.21086081906441e-05	0.000512611417513743	0.9375
565	RHCG	2	2	0	1	2	1	0	0	0	8	2	2	1	8	0.765165042944955	479	3.73973109957658	9.21086081906441e-05	0.000512611417513743	1
566	SCO2	2	1	0	0	4	0	0	0	0	7	2	2	2	7	0.764793341513325	266	3.73687185779481	9.31619087997104e-05	0.000512611417513743	1
567	TM6SF2	3	3	0	0	6	0	0	0	0	12	4	4	1	11	0.76473139127472	377	3.73639531749784	9.3338555884781e-05	0.000512611417513743	0.916666666666667
568	TMCC1	0	0	1	2	9	0	0	0	0	12	5	5	1	10	0.76473139127472	653	3.73639531749784	9.3338555884781e-05	0.000512611417513743	0.833333333333333
569	TRIM46	2	1	0	3	11	0	0	0	0	17	4	4	2	17	0.763966874533909	759	3.73051441949161	9.55446029058393e-05	0.000523396357218807	1
570	DIRAS2	3	6	0	0	6	0	0	0	0	15	4	4	1	15	0.763316497887055	199	3.72551152220812	9.74597741529859e-05	0.000532951080762907	1
571	DMBT1	1	2	5	5	4	0	0	0	0	17	6	6	2	14	0.762182751834503	2413	3.71679039872694	0.00010088484888926	0.000549640134630552	0.823529411764706
572	JAGN1	3	3	0	0	14	0	0	0	0	20	5	5	2	20	0.762132034355964	183	3.71640026427665	0.000101040679224673	0.000549640134630552	1
573	MFSD6	0	0	0	0	10	0	0	0	0	10	4	4	1	10	0.762132034355964	791	3.71640026427665	0.000101040679224673	0.000549640134630552	1
574	NOTCH3	4	7	9	11	20	0	0	8	0	59	8	8	4	42	0.76203845158194	2321	3.71568039678415	0.000101328807652346	0.000550247201136517	0.711864406779661
575	NUTM2G	3	4	0	0	19	0	0	0	0	26	10	10	2	24	0.761948468145378	741	3.71498821650291	0.00010160658195979	0.000550796027771592	0.923076923076923
576	SIGLEC15	4	4	0	0	8	0	0	0	0	16	5	5	1	15	0.76171875	328	3.71322115384615	0.000102318957727054	0.00055369477645005	0.9375
577	KAZALD1	2	4	0	2	10	0	0	2	0	20	8	8	4	14	0.761505932288141	304	3.71158409452416	0.00010298310795176	0.0005563229592472	0.7
578	KCNQ3	3	3	0	0	8	3	0	0	0	17	4	4	1	16	0.760398629135096	872	3.70306637796228	0.000106504559805765	0.000574350714385066	0.941176470588235
579	PRDM16	9	11	2	3	13	0	0	0	0	38	9	9	4	37	0.760239139382263	1276	3.70183953370972	0.000107020989469575	0.000576138901859526	0.973684210526316
580	GALNT9	0	3	0	2	7	0	0	1	0	13	4	4	2	11	0.76011002862997	603	3.70084637407669	0.000107440772862066	0.000577401532777691	0.846153846153846
581	OR1N2	3	3	0	0	14	0	0	0	0	20	8	8	2	19	0.75959708691208	330	3.69690066855446	0.000109123843838321	0.000585437213845176	0.95
582	KRT77	7	7	0	0	13	0	0	0	0	27	7	7	1	27	0.759259259259259	578	3.69430199430199	0.000110245815016619	0.000590358408453709	1
583	SCRIB	10	7	1	2	28	0	0	7	0	55	8	8	2	38	0.7592071195467	1655	3.69390091959	0.000110419939726825	0.000590358408453709	0.690909090909091
584	CCR1	1	4	0	0	13	0	0	0	0	18	4	4	2	17	0.75793149738702	355	3.68408844143862	0.000114761272143271	0.000612518639161946	0.944444444444444
585	KIR2DS4	0	0	0	0	32	0	0	0	0	32	6	6	3	28	0.7578125	304	3.68317307692308	0.000115174323428668	0.000612625198169214	0.875
586	NDN	0	1	0	0	6	1	0	0	0	8	4	4	1	7	0.7578125	321	3.68317307692308	0.000115174323428668	0.000612625198169214	0.875
587	MICB	0	0	0	0	8	0	0	0	0	8	5	5	1	8	0.757582521472478	383	3.68140401132675	0.000115976557718334	0.000615841448736023	1
588	NEK8	4	7	0	1	8	2	0	0	0	22	4	4	3	19	0.757464252835141	692	3.680494252578	0.000116391153230588	0.000616991878605007	0.863636363636364
589	B3GNT7	3	2	0	0	9	0	0	0	0	14	6	6	2	13	0.757396670756662	401	3.67997439043586	0.000116628689000309	0.000617201398325912	0.928571428571429
590	NAA11	1	5	0	0	11	0	0	0	0	17	8	8	2	16	0.757136490797626	229	3.67797300613559	0.000117547416418784	0.000621008977927711	0.941176470588235
591	ANKRD35	0	0	1	2	16	0	0	0	0	19	5	5	2	18	0.757046498762273	1001	3.67728075970979	0.000117866766920161	0.00062164249152308	0.947368421052632
592	NOS2	1	1	0	1	17	0	0	0	0	20	6	6	2	16	0.75625	1153	3.67115384615385	0.00012072896825821	0.000635662489967637	0.8
593	GALNT14	0	2	0	1	14	0	0	0	0	17	3	3	1	16	0.756091375917251	557	3.66993366090193	0.000121306711625246	0.000636604078078913	0.941176470588235
594	GFI1	1	2	0	1	9	0	0	0	0	13	4	4	3	12	0.756032855749707	422	3.66948350576698	0.000121520508969186	0.000636604078078913	0.923076923076923
595	PCDHA11	3	4	8	8	16	0	0	0	0	39	9	9	2	37	0.756032855749707	949	3.66948350576698	0.000121520508969186	0.000636604078078913	0.948717948717949
596	ABCC10	12	12	0	1	6	0	0	0	0	31	9	9	2	28	0.755702474041827	1492	3.66694210801405	0.000122734170350358	0.000641883236547091	0.903225806451613
597	MATN2	4	3	0	0	7	0	0	0	0	14	4	4	2	14	0.755601937481871	956	3.66616874986054	0.000123105743210727	0.000642748076361537	1
598	C1orf56	1	1	0	1	6	2	0	0	0	11	4	4	2	10	0.755514561070893	342	3.66549662362225	0.000123429534297448	0.000643360967232684	0.909090909090909
599	PCDHA5	0	0	2	2	11	4	0	0	0	19	6	6	2	16	0.755450178452277	936	3.66500137270983	0.000123668628180695	0.000643531075190697	0.842105263157895
600	AFAP1L2	3	2	0	0	4	0	0	0	0	9	2	2	1	9	0.755055014314985	818	3.66196164857681	0.000125145667913218	0.000649049994817804	1
601	TOP3A	2	3	0	3	1	0	0	0	0	9	6	6	1	7	0.755055014314985	1001	3.66196164857681	0.000125145667913218	0.000649049994817804	0.777777777777778
602	ZNF581	7	6	0	0	24	0	0	0	0	37	6	6	2	31	0.754438204388462	197	3.65721695683432	0.00012748428064302	0.000660080569375902	0.837837837837838
603	ZNF668	3	1	1	4	17	0	0	0	0	26	7	7	4	24	0.754032859446307	642	3.65409891881775	0.000129043379873628	0.000667045132779599	0.923076923076923
604	BMPR2	0	2	0	0	3	0	0	0	0	5	1	1	1	5	0.753553390593274	1038	3.65041069687134	0.000130910665114503	0.000674460401920506	1
605	EPYC	2	1	1	0	1	0	0	0	0	5	1	1	1	5	0.753553390593274	322	3.65041069687134	0.000130910665114503	0.000674460401920506	1
606	OCSTAMP	8	7	0	0	2	0	0	0	0	17	7	7	2	16	0.752829237579781	566	3.64484028907524	0.000133778952295827	0.000688100650670118	0.941176470588235
607	LRRC66	2	3	0	0	4	0	0	0	0	9	2	2	1	9	0.751974105885152	880	3.63826235296271	0.000137241871293159	0.000704749444515282	1
608	ALAD	1	0	0	0	3	0	0	1	0	5	2	2	1	4	0.75	330	3.62307692307692	0.000145559599657785	0.000708920737708307	0.8
609	ALDH2	1	0	0	0	7	0	0	0	0	8	7	7	1	6	0.75	517	3.62307692307692	0.000145559599657785	0.000708920737708307	0.75
610	ARID5A	1	2	0	0	4	1	0	0	0	8	3	3	1	6	0.75	594	3.62307692307692	0.000145559599657785	0.000708920737708307	0.75
611	CARMIL3	10	1	1	1	23	0	0	9	0	45	9	9	3	34	0.751685004771662	1372	3.63603849824355	0.000138431486270796	0.000708920737708307	0.755555555555556
612	COL12A1	1	1	1	0	0	0	0	2	0	5	2	2	1	3	0.75	3063	3.62307692307692	0.000145559599657785	0.000708920737708307	0.6
613	CTNNA2	2	3	0	0	3	0	0	0	0	8	4	4	1	6	0.75	905	3.62307692307692	0.000145559599657785	0.000708920737708307	0.75
614	DMAP1	0	1	0	0	7	0	0	1	0	9	4	4	1	6	0.75	467	3.62307692307692	0.000145559599657785	0.000708920737708307	0.666666666666667
615	DPH7	0	0	0	1	5	2	0	0	0	8	4	4	1	6	0.75	452	3.62307692307692	0.000145559599657785	0.000708920737708307	0.75
616	EXOC8	2	3	0	0	2	0	0	0	0	7	4	4	1	6	0.75	725	3.62307692307692	0.000145559599657785	0.000708920737708307	0.857142857142857
617	GCNT3	2	2	0	0	4	0	0	0	0	8	3	3	1	6	0.75	438	3.62307692307692	0.000145559599657785	0.000708920737708307	0.75
618	GJB3	4	5	0	3	4	0	0	0	0	16	5	5	1	16	0.75	270	3.62307692307692	0.000145559599657785	0.000708920737708307	1
619	HSPA6	4	12	0	1	15	0	0	0	0	32	9	9	3	33	0.750717836656537	643	3.62859874351183	0.000142481877465239	0.000708920737708307	1.03125
620	HYDIN	0	0	0	0	12	0	0	0	0	12	10	10	1	9	0.75	1017	3.62307692307692	0.000145559599657785	0.000708920737708307	0.75
621	ISG20	0	0	0	3	19	0	0	0	0	22	7	7	2	21	0.75	181	3.62307692307692	0.000145559599657785	0.000708920737708307	0.954545454545455
622	ITPKC	0	2	0	0	3	0	0	0	0	5	2	2	1	5	0.75	683	3.62307692307692	0.000145559599657785	0.000708920737708307	1
623	KHSRP	1	0	2	3	3	2	0	0	0	11	3	3	2	9	0.75	711	3.62307692307692	0.000145559599657785	0.000708920737708307	0.818181818181818
624	LCAT	0	0	0	1	15	0	0	3	0	19	7	7	2	12	0.75	440	3.62307692307692	0.000145559599657785	0.000708920737708307	0.631578947368421
625	MAPK15	2	3	0	0	3	0	0	0	0	8	2	2	1	6	0.75	544	3.62307692307692	0.000145559599657785	0.000708920737708307	0.75
626	MEGF11	2	2	0	0	4	0	0	0	0	8	3	3	1	6	0.75	1044	3.62307692307692	0.000145559599657785	0.000708920737708307	0.75
627	MKNK2	1	1	0	0	1	1	0	2	0	6	2	2	1	3	0.75	465	3.62307692307692	0.000145559599657785	0.000708920737708307	0.5
628	MOB3A	0	0	0	1	5	0	0	0	0	6	2	2	1	6	0.75	217	3.62307692307692	0.000145559599657785	0.000708920737708307	1
629	NOS1	0	0	1	0	6	2	0	1	0	10	4	4	2	8	0.75	1468	3.62307692307692	0.000145559599657785	0.000708920737708307	0.8
630	PDPR	0	0	0	0	8	0	0	1	0	9	3	3	1	6	0.75	879	3.62307692307692	0.000145559599657785	0.000708920737708307	0.666666666666667
631	PLTP	0	2	0	1	3	0	0	0	0	6	3	3	1	4	0.75	493	3.62307692307692	0.000145559599657785	0.000708920737708307	0.666666666666667
632	PLXNC1	3	2	1	0	10	0	0	0	0	16	4	4	2	12	0.75	1568	3.62307692307692	0.000145559599657785	0.000708920737708307	0.75
633	RHOF	2	1	0	0	3	0	0	0	0	6	2	2	1	6	0.75	211	3.62307692307692	0.000145559599657785	0.000708920737708307	1
634	ROBO1	2	0	2	2	2	0	0	0	0	8	4	4	1	6	0.75	1651	3.62307692307692	0.000145559599657785	0.000708920737708307	0.75
635	SPDYE1	0	0	2	0	6	0	0	0	0	8	6	6	1	6	0.75	336	3.62307692307692	0.000145559599657785	0.000708920737708307	0.75
636	SPHKAP	2	2	0	0	4	0	0	0	0	8	3	3	1	6	0.75	1700	3.62307692307692	0.000145559599657785	0.000708920737708307	0.75
637	TAMM41	2	2	0	0	2	0	0	0	1	7	3	3	1	5	0.75	316	3.62307692307692	0.000145559599657785	0.000708920737708307	0.714285714285714
638	TLN1	0	0	0	1	22	1	0	1	0	25	7	7	1	18	0.75	2541	3.62307692307692	0.000145559599657785	0.000708920737708307	0.72
639	TRIM71	5	6	0	0	5	0	0	0	0	16	5	5	2	12	0.75	868	3.62307692307692	0.000145559599657785	0.000708920737708307	0.75
640	TTC7B	0	0	0	0	8	0	0	3	0	11	4	4	1	6	0.75	843	3.62307692307692	0.000145559599657785	0.000708920737708307	0.545454545454545
641	POLG	8	11	1	3	13	0	0	0	0	36	9	9	2	30	0.749651024085457	1239	3.62039249296505	0.000147078228261099	0.00071519943446154	0.833333333333333
642	ARSA	1	1	2	4	2	0	0	0	0	10	3	3	2	10	0.748743686707646	509	3.6134129746742	0.000151096405905271	0.000733594232409237	1
643	HCN3	2	3	0	1	7	1	0	0	0	14	4	4	3	15	0.748205266725208	774	3.6092712825016	0.000153529183892998	0.000744246448202913	1.07142857142857
644	OSR2	3	4	2	4	4	0	0	0	0	17	3	3	2	16	0.747999426921749	312	3.60768789939807	0.000154468896944371	0.00074763905555218	0.941176470588235
645	TRUB1	1	1	1	1	5	3	0	0	0	12	5	5	2	12	0.747906144512743	349	3.60697034240571	0.000154896526666781	0.000748546470729236	1
646	MRC2	15	11	0	0	13	1	0	0	0	40	10	10	4	33	0.746783008588991	1479	3.59833083529993	0.000160133029626475	0.00077265426214508	0.825
647	CABIN1	4	4	0	0	8	0	0	0	0	16	6	6	2	15	0.746533978016438	2220	3.59641521551106	0.000161316337085937	0.00077716077696579	0.9375
648	CHST2	10	12	0	2	9	0	0	0	0	33	8	8	3	26	0.746212121212121	530	3.59393939393939	0.00016285781579195	0.000783376252814057	0.787878787878788
649	CHST14	11	7	0	0	19	0	0	0	0	37	8	8	3	36	0.746012855247955	376	3.59240657883042	0.000163819064446402	0.000786785861139346	0.972972972972973
650	CORO1A	2	9	0	1	6	0	0	1	0	19	3	3	2	14	0.745234086798505	461	3.58641605229619	0.000167626961299128	0.000801369997499051	0.736842105263158
651	GPBAR1	2	2	0	0	5	0	0	0	0	9	3	3	1	7	0.745234086798505	331	3.58641605229619	0.000167626961299128	0.000801369997499051	0.777777777777778
652	SLC9A3R2	1	1	0	0	7	0	0	0	0	9	7	7	1	7	0.745234086798505	337	3.58641605229619	0.000167626961299128	0.000801369997499051	0.777777777777778
653	UQCRC1	5	3	0	0	8	1	0	0	0	17	4	4	3	16	0.744953738963123	480	3.58425953048556	0.000169017918515091	0.000806782315484745	0.941176470588235
654	CARD14	2	6	2	2	4	0	0	0	0	16	6	6	3	18	0.744178390593274	1004	3.57829531225595	0.000172921280682803	0.000824152342336845	1.125
655	FGF23	2	2	0	0	3	0	0	0	0	7	2	2	1	7	0.743872397312364	251	3.57594151778741	0.000174484832571209	0.000829068937689723	1
656	MIP	2	1	0	0	4	0	0	0	0	7	4	4	1	7	0.743872397312364	263	3.57594151778741	0.000174484832571209	0.000829068937689723	1
657	PCNX2	4	4	1	1	9	1	0	0	0	20	5	5	2	17	0.74375	2137	3.575	0.000175113948060579	0.000830791744451788	0.85
658	AHCY	2	5	0	0	4	0	0	0	0	11	2	2	1	8	0.743343335936058	432	3.57187181489275	0.000177219446970023	0.00083822915964425	0.727272727272727
659	RGP1	0	3	0	0	8	0	0	0	0	11	6	6	2	9	0.743343335936058	391	3.57187181489275	0.000177219446970023	0.00083822915964425	0.818181818181818
660	DDHD1	5	6	1	2	4	0	0	0	0	18	5	5	2	17	0.742995680754503	900	3.56919754426541	0.00017903817610232	0.000844474219320391	0.944444444444444
661	S1PR4	6	6	1	0	14	0	0	0	0	27	6	6	1	25	0.742987413769623	384	3.56913395207402	0.000179081635858447	0.000844474219320391	0.925925925925926
662	GDF6	6	10	0	0	8	0	0	0	0	24	6	6	3	24	0.742851130197758	455	3.56808561690583	0.000179799505515832	0.000846578638508834	1
663	DTNBP1	1	1	0	1	2	0	0	0	0	5	3	3	1	4	0.74142135623731	351	3.55708735567161	0.000187494742991956	0.000870970363496165	0.8
664	GCC1	2	3	3	0	2	0	0	0	0	10	3	3	1	10	0.741421356237309	775	3.55708735567161	0.000187494742991956	0.000870970363496165	1
665	IL11RA	2	2	0	0	1	0	0	0	0	5	1	1	1	5	0.74142135623731	422	3.55708735567161	0.000187494742991956	0.000870970363496165	1
666	KCTD18	1	0	0	0	3	1	0	0	0	5	1	1	1	4	0.74142135623731	426	3.55708735567161	0.000187494742991956	0.000870970363496165	0.8
667	KIR2DL4	0	0	0	0	25	0	0	0	0	25	5	5	5	20	0.74142135623731	377	3.55708735567161	0.000187494742991956	0.000870970363496165	0.8
668	LGALS9	1	1	0	0	3	0	0	0	0	5	1	1	1	4	0.74142135623731	355	3.55708735567161	0.000187494742991956	0.000870970363496165	0.8
669	RAB27A	1	2	0	1	1	0	0	0	0	5	2	2	1	5	0.74142135623731	221	3.55708735567161	0.000187494742991956	0.000870970363496165	1
670	SEC14L1	2	2	0	0	1	0	0	0	0	5	1	1	1	5	0.74142135623731	719	3.55708735567161	0.000187494742991956	0.000870970363496165	1
671	TH	2	1	0	0	2	0	0	0	0	5	2	2	1	5	0.741421356237309	528	3.55708735567161	0.000187494742991956	0.000870970363496165	1
672	GPR17	13	0	2	7	2	0	0	0	0	24	9	9	2	24	0.740910593728849	367	3.55315841329884	0.000190317587714151	0.000882767739441975	1
673	AUTS2	1	2	6	1	3	0	0	3	0	16	8	8	2	11	0.740101564889203	1260	3.54693511453233	0.000194870283650395	0.000900910615596824	0.6875
674	PRLHR	7	8	1	1	15	0	0	0	0	32	6	6	4	29	0.740061891104358	370	3.54662993157199	0.000195096139084971	0.000900910615596824	0.90625
675	SLC30A2	0	3	0	0	10	0	0	0	0	13	4	4	1	12	0.740101564889203	372	3.54693511453233	0.000194870283650395	0.000900910615596824	0.923076923076923
676	EPHB6	2	5	0	3	10	0	0	0	0	20	5	5	4	20	0.739904851942814	1021	3.54542193802165	0.000195992536200174	0.000903711146946658	1
677	MOB3C	0	2	0	0	11	1	0	0	0	14	5	5	2	12	0.739539527899519	268	3.54261175307323	0.00019809275839866	0.000912045979215102	0.857142857142857
678	FHAD1	0	0	2	3	10	0	0	0	0	15	4	4	2	14	0.739399350511315	1412	3.54153346547166	0.000198904196111349	0.000914431237874742	0.933333333333333
679	TOM1	1	1	0	0	2	0	0	1	0	5	3	3	1	4	0.739276695296637	493	3.54058996382028	0.000199616750507947	0.000916355539518809	0.8
680	ZNF592	4	4	0	0	5	0	0	1	0	14	4	4	3	14	0.739135170048931	1268	3.5395013080687	0.000200441891871739	0.000918790260241485	1
681	GLI3	14	2	3	1	12	0	0	0	0	32	8	8	3	30	0.739032766232129	1580	3.538713586401	0.000201040927512053	0.000920182923722568	0.9375
682	MIB2	2	6	5	0	11	0	0	8	0	32	7	7	3	22	0.738166260736239	1070	3.53204815950953	0.000206177125295581	0.000942308063850919	0.6875
683	DXO	7	7	0	0	7	0	0	0	0	21	8	8	1	20	0.738095238095238	396	3.53150183150183	0.000206603500244595	0.000942874246357839	0.952380952380952
684	MATN4	4	4	0	0	4	0	0	0	0	12	3	3	1	11	0.737796115882773	581	3.52920089140594	0.000208408294652074	0.000948333802088341	0.916666666666667
685	ZNF337	0	1	0	2	3	0	0	0	0	6	2	2	2	6	0.737796115882773	751	3.52920089140594	0.000208408294652074	0.000948333802088341	1
686	TRIM15	3	4	0	0	8	1	0	0	0	16	4	4	3	16	0.737381064928517	465	3.52600819175783	0.000210936959787356	0.000958440967430302	1
687	HNF1B	9	11	1	2	3	0	0	0	0	26	7	7	2	21	0.73708513701435	557	3.52373182318731	0.000212757341786496	0.000965305144612093	0.807692307692308
688	CCDC130	6	4	0	1	16	0	0	0	0	27	5	5	3	22	0.736440128758636	396	3.51877022122028	0.000216776018703624	0.000982108794039528	0.814814814814815
689	COASY	8	8	0	0	18	0	0	0	0	34	10	10	5	29	0.735816675087246	593	3.51397442374805	0.000220727657940678	0.00099856039158359	0.852941176470588
690	HTR4	1	1	0	0	3	1	0	0	0	6	1	1	1	5	0.735702260395516	428	3.51309431073474	0.000221460115617744	0.000998974211838652	0.833333333333333
691	TCAP	2	0	0	0	3	4	0	0	0	9	2	2	1	9	0.735702260395516	167	3.51309431073474	0.000221460115617744	0.000998974211838652	1
692	ALDH3B1	0	1	1	0	9	0	0	0	0	11	3	3	1	9	0.735308031604393	468	3.51006178157225	0.000224001293937626	0.00100502609561156	0.818181818181818
693	MOV10L1	4	4	0	0	1	1	0	0	0	10	4	4	2	8	0.735355339059327	1211	3.51042568507175	0.000223694921954176	0.00100502609561156	0.8
694	TCOF1	4	6	0	0	7	0	0	0	0	17	3	3	2	13	0.735294117647059	1488	3.50995475113122	0.000224091477847299	0.00100502609561156	0.764705882352941
695	ZIC2	2	0	13	2	3	0	0	0	0	20	12	12	2	15	0.735355339059327	532	3.51042568507175	0.000223694921954176	0.00100502609561156	0.75
696	KRT17	0	0	2	4	5	0	0	0	0	11	2	2	1	11	0.734402465886017	432	3.5030958914309	0.000229941937177736	0.00102830562149642	1
697	LILRA1	0	0	0	0	27	4	0	0	0	31	7	7	6	24	0.73444409525698	489	3.50341611736138	0.000229665649604027	0.00102830562149642	0.774193548387097
698	VSX2	2	3	0	1	3	0	0	0	0	9	4	4	2	8	0.733728154510364	361	3.49790888084895	0.000234460655602065	0.00104701126577598	0.888888888888889
699	GALE	0	1	0	0	14	0	0	1	0	16	9	9	1	14	0.733333333333333	348	3.49487179487179	0.000237144759310803	0.00105597173538825	0.875
700	SLC1A4	1	1	0	0	13	0	0	0	0	15	4	4	2	11	0.733333333333333	532	3.49487179487179	0.000237144759310803	0.00105597173538825	0.733333333333333
701	SP5	6	1	1	0	3	0	0	0	0	11	4	4	1	9	0.732954545454546	398	3.49195804195804	0.000239746781022787	0.00106451669009691	0.818181818181818
702	THBS2	3	3	0	0	5	0	0	0	0	11	3	3	1	9	0.732954545454546	1172	3.49195804195804	0.000239746781022787	0.00106451669009691	0.818181818181818
703	ANXA11	0	3	0	0	2	0	0	0	0	5	1	1	1	5	0.732842712474619	505	3.4910977882663	0.00024052007620079	0.00106491630329242	1
704	KLHL42	1	1	0	0	3	0	0	0	0	5	1	1	1	5	0.732842712474619	505	3.4910977882663	0.00024052007620079	0.00106491630329242	1
705	LAMB4	0	1	1	0	6	0	0	0	0	8	5	5	1	7	0.731694173824159	1761	3.48226287557046	0.00024859767287444	0.00109911907283635	0.875
706	PSKH1	2	4	0	0	1	0	0	0	0	7	1	1	1	7	0.731617191937092	424	3.4816707072084	0.00024914802677678	0.00109999206722836	1
707	LRP4	2	2	4	7	14	0	0	1	0	30	8	8	5	27	0.731279544178846	1905	3.47907341676036	0.000251575361395751	0.00110913776728508	0.9
708	TEX2	0	2	1	0	7	0	0	0	0	10	3	3	1	9	0.731066017177982	1134	3.47743090136909	0.000253121758527763	0.00111437926741672	0.9
709	BTBD17	3	5	0	1	6	0	0	0	0	15	5	5	3	13	0.730473785412437	478	3.47287527240336	0.000257457295359642	0.00113186796845699	0.866666666666667
710	A4GALT	0	1	0	2	22	0	0	0	0	25	8	8	1	23	0.730121933088198	353	3.47016871606306	0.000260065767712314	0.00114172534923843	0.92
711	DZIP1	4	8	0	0	14	2	0	0	0	28	6	6	3	25	0.729079055799039	867	3.46214658306953	0.00026794260291807	0.00117300153552756	0.892857142857143
712	MRPL15	2	2	0	0	10	0	0	0	0	14	2	2	1	14	0.729079055799039	296	3.46214658306953	0.00026794260291807	0.00117300153552756	1
713	CHD7	2	3	0	1	9	0	0	0	0	15	5	5	3	13	0.728451779686442	2997	3.4573213822034	0.000272786890228027	0.00119253399276404	0.866666666666667
714	BEGAIN	3	3	2	2	8	0	0	0	0	18	4	4	3	15	0.727975188366293	593	3.45365529512533	0.00027652189070082	0.00120548074589435	0.833333333333333
715	PHOX2B	1	1	2	1	4	0	0	0	0	9	4	4	2	9	0.727975188366293	314	3.45365529512533	0.00027652189070082	0.00120548074589435	1
716	PRR3	1	3	1	1	1	0	0	1	0	8	3	3	1	7	0.727284322524247	188	3.44834094249421	0.000282020783592296	0.0012247202577042	0.875
717	SFTPA2	1	1	0	0	9	0	0	0	0	11	9	9	1	8	0.727272727272727	248	3.44825174825175	0.000282113938091633	0.0012247202577042	0.727272727272727
718	SLC3A2	3	3	0	0	5	0	0	0	0	11	4	4	1	8	0.727272727272727	631	3.44825174825175	0.000282113938091633	0.0012247202577042	0.727272727272727
719	CBR1	7	7	0	0	23	0	0	0	0	37	8	8	2	37	0.72701337666518	277	3.44625674357831	0.000284205025089745	0.00123208214632091	1
720	NAV2	5	5	0	0	22	0	0	0	0	32	7	7	3	31	0.726887738752677	2488	3.44529029809751	0.00028522319743296	0.00123477875888686	0.96875
721	LCT	1	0	1	0	14	1	0	1	0	18	4	4	1	14	0.726679611211369	1927	3.44368931701053	0.000286917344670568	0.0012386722483908	0.777777777777778
722	SLC1A1	4	7	0	0	6	0	0	0	0	17	4	4	1	14	0.726679611211369	524	3.44368931701053	0.000286917344670568	0.0012386722483908	0.823529411764706
723	ERICH3	3	3	0	0	8	0	0	0	0	14	6	6	2	13	0.726015254455221	1531	3.43857888042478	0.000292388071256422	0.00125880333992578	0.928571428571429
724	SMAD6	3	6	0	0	5	0	0	0	0	14	4	4	2	13	0.726015254455221	496	3.43857888042478	0.000292388071256422	0.00125880333992578	0.928571428571429
725	PLPP6	2	1	1	1	1	0	0	0	0	6	2	2	2	5	0.725592231765546	295	3.43532485973497	0.000295921942023103	0.00127050784199175	0.833333333333333
726	TACR2	1	2	1	0	2	0	0	0	0	6	2	2	1	6	0.725592231765546	398	3.43532485973497	0.000295921942023103	0.00127050784199175	1
727	PRR23C	6	2	0	0	8	3	0	0	0	19	7	7	1	19	0.725280530836311	262	3.43292716027932	0.000298551243788192	0.00128003332446739	1
728	POLE	0	1	6	5	10	2	0	0	0	24	6	6	2	22	0.72522208691208	2286	3.43247759163138	0.000299046652250445	0.00128039617453934	0.916666666666667
729	PHLPP1	12	22	1	4	38	8	0	0	0	85	9	9	6	82	0.725158305497536	1717	3.43198696536566	0.000299588177836374	0.00128095521305347	0.964705882352941
730	ASXL1	3	3	0	0	10	0	0	0	0	16	2	2	2	13	0.724436891104358	1541	3.42643762387968	0.00030577710243973	0.00130562634014334	0.8125
731	SERINC3	4	4	0	0	5	0	0	0	0	13	4	4	1	12	0.7241702740287	473	3.42438672329769	0.000308094334399156	0.00131372098539284	0.923076923076923
732	RTL1	33	29	0	1	22	0	0	0	0	85	10	10	3	76	0.724060934873143	1358	3.42354565287033	0.000309049342890777	0.00131599289862097	0.894117647058824
733	KEL	4	3	1	1	3	0	0	0	0	12	4	4	1	12	0.723498376278289	732	3.41921827906376	0.000314006630149022	0.00133527785289836	1
734	USP35	0	2	0	2	7	0	0	0	0	11	5	5	3	9	0.723373343744232	1018	3.41825649034024	0.000315118423152239	0.00133818000676502	0.818181818181818
735	ADCY2	0	2	0	0	5	0	0	0	0	7	3	3	1	7	0.722951453111403	1091	3.41501117778002	0.00031889697080778	0.0013468859864605	1
736	DHRS13	6	5	0	0	10	0	0	1	0	22	6	6	2	21	0.722951453111403	377	3.41501117778002	0.00031889697080778	0.0013468859864605	0.954545454545455
737	FOXO3	0	1	0	0	22	7	0	0	0	30	9	9	1	27	0.723064724608053	673	3.41588249698502	0.000317878368251145	0.0013468859864605	0.9
738	NLRP8	0	0	0	3	4	0	0	0	0	7	4	4	1	7	0.722951453111403	1048	3.41501117778002	0.00031889697080778	0.0013468859864605	1
739	LRP3	5	7	3	6	20	0	0	0	0	41	7	7	4	39	0.722643024190796	770	3.41263864762151	0.00032168595081572	0.00135682694004411	0.951219512195122
740	TRAF7	1	8	0	0	10	0	0	0	0	19	8	8	2	19	0.722555441610172	670	3.41196493546286	0.000322482045512107	0.00135834667008275	1
741	PRRC2A	5	8	1	1	12	0	0	0	0	27	9	9	3	23	0.722085938650357	2157	3.40835337423352	0.000326780991803388	0.00137459696552113	0.851851851851852
742	NLRC3	0	3	0	1	15	0	0	0	0	19	5	5	1	16	0.721426672694029	1065	3.40328209764637	0.000332907490777967	0.00139848065869936	0.842105263157895
743	SALL4	1	6	0	3	6	0	0	0	0	16	8	8	2	13	0.720970869120796	1053	3.39977591631382	0.000337205491100612	0.00141462922713406	0.8125
744	FUCA1	0	0	3	2	5	0	0	0	0	10	3	3	1	10	0.720710678118655	466	3.39777444706657	0.000339682034193434	0.00141738808645373	1
745	OR10Q1	0	1	2	4	3	0	0	0	0	10	3	3	1	9	0.720710678118655	319	3.39777444706657	0.000339682034193434	0.00141738808645373	0.9
746	SLC5A10	2	3	0	0	0	0	0	0	0	5	2	2	1	5	0.720710678118655	612	3.39777444706657	0.000339682034193434	0.00141738808645373	1
747	TBC1D9B	3	4	0	0	3	0	0	0	0	10	4	4	1	9	0.720710678118655	1250	3.39777444706657	0.000339682034193434	0.00141738808645373	0.9
748	RINL	6	6	0	0	5	0	0	0	0	17	8	8	1	13	0.720588235294118	566	3.39683257918552	0.000340853307305822	0.0014203740091875	0.764705882352941
749	KCNJ18	0	0	1	2	24	0	0	0	0	27	15	15	3	25	0.71970298204961	433	3.39002293884315	0.000349433877697258	0.00145418611052384	0.925925925925926
750	MMP17	6	18	2	6	3	0	0	0	0	35	5	5	3	30	0.719485157581128	603	3.38834736600867	0.000351575760103251	0.00146114885898911	0.857142857142857
751	HLA-F	0	0	0	0	8	0	0	0	0	8	3	3	1	8	0.71875	442	3.38269230769231	0.000358895017138261	0.00148958158245001	1
752	PCSK7	0	7	3	7	11	0	0	0	0	28	5	5	2	26	0.718355751095676	785	3.37965962381289	0.000362878248079124	0.0015041110362535	0.928571428571429
753	SH3BP4	2	0	2	1	19	0	0	0	0	24	6	6	3	24	0.717703072256371	963	3.3746390173567	0.000369562869926288	0.00152978415081041	1
754	KCNJ4	0	2	3	2	26	1	0	0	0	34	8	8	3	34	0.717353153254003	445	3.3719473327231	0.000373193599861321	0.00154276452356464	1
755	HAND1	1	5	0	1	0	0	0	0	0	7	3	3	1	7	0.716823850423767	215	3.36787577249051	0.000378748598836132	0.00156365481135394	1
756	HCAR2	9	1	0	0	15	0	0	0	0	25	10	10	3	22	0.716568542494924	363	3.36591186534557	0.00038145539942569	0.00157081545201583	0.88
757	OSGIN1	2	2	0	1	23	0	0	0	0	28	5	5	1	21	0.716517857142857	477	3.36552197802198	0.000381994902992622	0.00157081545201583	0.75
758	TRIM7	14	11	0	0	11	0	0	0	2	38	7	7	1	27	0.716541531356524	511	3.36570408735788	0.000381742822495257	0.00157081545201583	0.710526315789474
759	CPEB3	3	2	1	2	10	0	0	0	0	18	3	3	2	15	0.716367043399253	698	3.36436187230194	0.000383604383376035	0.00157210879698616	0.833333333333333
760	SLC8A2	12	13	3	2	30	1	0	0	0	61	8	8	8	59	0.716346648496466	921	3.36420498843435	0.000383822519892996	0.00157210879698616	0.967213114754098
761	TAAR5	5	9	0	2	4	0	0	0	0	20	5	5	2	19	0.716421356237309	337	3.36477966336392	0.000383024034141588	0.00157210879698616	0.95
762	RASD1	7	5	0	2	17	0	0	0	0	31	7	7	2	26	0.714974631044293	281	3.35365100803302	0.000398764413155228	0.00163116624121371	0.838709677419355
763	ZNF687	6	12	2	6	35	0	0	0	0	61	9	9	4	54	0.714691706192009	1238	3.35147466301546	0.000401911970971836	0.001641886780497	0.885245901639344
764	ARHGEF4	1	2	2	2	7	0	0	0	0	14	4	4	1	10	0.714285714285714	690	3.34835164835165	0.000406468953135453	0.00164540743756261	0.714285714285714
765	CILP	5	6	1	0	19	1	0	0	0	32	8	8	2	30	0.714498782208716	1184	3.34999063237474	0.000404071466922007	0.00164540743756261	0.9375
766	EXOC7	2	2	0	0	3	0	0	1	0	8	3	3	1	6	0.714285714285714	735	3.34835164835165	0.000406468953135453	0.00164540743756261	0.75
767	FKBP9	0	0	0	0	7	0	0	0	0	7	5	5	1	5	0.714285714285714	570	3.34835164835165	0.000406468953135453	0.00164540743756261	0.714285714285714
768	GNL1	2	2	0	0	3	0	0	0	0	7	2	2	1	4	0.714285714285714	607	3.34835164835165	0.000406468953135453	0.00164540743756261	0.571428571428571
769	REV1	2	2	0	0	3	0	0	0	0	7	3	3	1	6	0.714285714285714	1251	3.34835164835165	0.000406468953135453	0.00164540743756261	0.857142857142857
770	TIAM1	3	3	2	2	4	0	0	0	0	14	4	4	1	10	0.714285714285714	1591	3.34835164835165	0.000406468953135453	0.00164540743756261	0.714285714285714
771	DBH	0	2	1	2	2	1	0	0	0	8	2	2	1	7	0.713388347648318	617	3.34144882806399	0.000416711888517884	0.00166311262037163	0.875
772	DZIP1L	2	0	0	0	8	0	0	0	0	10	4	4	2	10	0.713388347648318	767	3.34144882806399	0.000416711888517884	0.00166311262037163	1
773	FUS	1	0	0	1	3	0	0	1	1	7	3	3	1	4	0.713388347648318	526	3.34144882806399	0.000416711888517884	0.00166311262037163	0.571428571428571
774	HHATL	2	2	0	0	4	0	0	0	0	8	2	2	1	8	0.713388347648318	504	3.34144882806399	0.000416711888517884	0.00166311262037163	1
775	HOOK2	2	3	0	1	2	0	0	1	0	9	4	4	2	7	0.713388347648318	719	3.34144882806399	0.000416711888517884	0.00166311262037163	0.777777777777778
776	MAPK3	0	3	3	5	4	0	0	0	0	15	5	5	2	12	0.71380711874577	379	3.34467014419823	0.000411902414169441	0.00166311262037163	0.8
777	MLLT3	0	2	3	0	3	0	0	1	0	9	4	4	2	6	0.713388347648318	568	3.34144882806399	0.000416711888517884	0.00166311262037163	0.666666666666667
778	PCDHB11	0	0	0	0	16	0	0	0	0	16	8	8	3	12	0.713388347648318	797	3.34144882806399	0.000416711888517884	0.00166311262037163	0.75
779	RASSF1	2	2	0	0	4	0	0	1	0	9	4	4	2	7	0.713388347648318	344	3.34144882806399	0.000416711888517884	0.00166311262037163	0.777777777777778
780	REG3A	0	0	0	0	7	1	0	0	0	8	6	6	1	7	0.713388347648318	175	3.34144882806399	0.000416711888517884	0.00166311262037163	0.875
781	TRPV5	0	1	0	0	7	0	0	0	0	8	3	3	2	7	0.713388347648318	729	3.34144882806399	0.000416711888517884	0.00166311262037163	0.875
782	CAMTA1	7	22	4	6	12	3	0	0	0	54	10	10	6	47	0.713083421760251	1673	3.33910324430962	0.000420246598951901	0.00167507499863565	0.87037037037037
783	ATAD2	0	0	0	0	5	0	0	0	0	5	1	1	1	5	0.712132034355964	1390	3.33178487966126	0.000431454653658014	0.00168738288011547	1
784	ATP1B2	2	1	0	0	2	0	0	0	0	5	1	1	1	5	0.712132034355964	290	3.33178487966126	0.000431454653658014	0.00168738288011547	1
785	EFNA3	3	3	0	0	5	0	1	1	0	13	5	5	1	11	0.71234141990469	238	3.33339553772838	0.000428964406610333	0.00168738288011547	0.846153846153846
786	GIMAP1	2	2	0	0	6	0	0	0	0	10	2	2	1	10	0.712132034355964	306	3.33178487966126	0.000431454653658014	0.00168738288011547	1
787	LRRC18	1	2	0	0	2	0	0	0	0	5	1	1	1	5	0.712132034355964	261	3.33178487966126	0.000431454653658014	0.00168738288011547	1
788	LRRN3	1	1	0	0	3	0	0	0	0	5	1	1	1	5	0.712132034355964	708	3.33178487966126	0.000431454653658014	0.00168738288011547	1
789	MCM4	0	1	0	2	2	0	0	0	0	5	1	1	1	5	0.712132034355964	863	3.33178487966126	0.000431454653658014	0.00168738288011547	1
790	NTN3	6	2	0	0	16	0	0	0	0	24	5	5	1	23	0.712309666496305	580	3.33315128074081	0.000429341194295496	0.00168738288011547	0.958333333333333
791	PARS2	2	2	0	0	5	0	0	0	0	9	3	3	1	8	0.712690395819233	475	3.33607996784025	0.000424843594322488	0.00168738288011547	0.888888888888889
792	PGBD2	6	4	0	0	0	0	0	0	0	10	5	5	1	10	0.7125	592	3.33461538461538	0.000427087271919202	0.00168738288011547	1
793	POLRMT	8	8	0	0	2	0	0	0	0	18	5	5	1	16	0.712690395819233	1230	3.33607996784025	0.000424843594322488	0.00168738288011547	0.888888888888889
794	SMG6	4	1	1	2	1	1	0	0	0	10	3	3	2	10	0.712132034355964	1419	3.33178487966126	0.000431454653658014	0.00168738288011547	1
795	TTC12	0	0	1	1	2	1	0	0	0	5	1	1	1	5	0.712132034355964	705	3.33178487966126	0.000431454653658014	0.00168738288011547	1
796	UBE2O	2	6	1	1	5	0	0	0	0	15	6	6	3	16	0.712132034355964	1292	3.33178487966126	0.000431454653658014	0.00168738288011547	1.06666666666667
797	ZNF536	4	5	0	2	13	0	0	0	0	24	7	7	2	22	0.71234141990469	1300	3.33339553772838	0.000428964406610333	0.00168738288011547	0.916666666666667
798	PDZD8	1	1	1	0	15	0	0	0	0	18	3	3	2	15	0.711805555555556	1154	3.3292735042735	0.000435364263619897	0.00170053936053035	0.833333333333333
799	PAN2	2	2	0	0	7	0	0	0	0	11	3	3	1	10	0.711675193158745	1202	3.32827071660573	0.000436934520267718	0.00170453679558758	0.909090909090909
800	KIF1A	0	1	3	1	22	0	0	0	0	27	9	9	2	20	0.711374325229131	1791	3.32595634791639	0.000440578635898747	0.00171660451012049	0.740740740740741
801	PPARD	0	0	0	0	6	0	0	0	0	6	2	2	1	6	0.711294492161061	441	3.32534224739278	0.00044155029391979	0.00171824252952308	1
802	EDC4	8	8	1	1	26	0	0	1	0	45	9	9	3	40	0.71110414166222	1401	3.32387801278631	0.000443875093976698	0.00172513549616629	0.888888888888889
803	EGLN1	0	2	0	0	10	0	0	0	0	12	4	4	1	10	0.710860840490826	426	3.32200646531405	0.000446863114880736	0.0017345857149231	0.833333333333333
804	PIK3CD	3	6	0	2	5	0	0	1	0	17	6	6	2	15	0.710707521472478	1044	3.32082708824983	0.000448755615459318	0.00173976524053071	0.882352941176471
805	ZBED2	15	11	0	0	5	0	0	0	0	31	7	7	1	29	0.710586277195226	218	3.31989443996328	0.00045025745720817	0.00174341924735138	0.935483870967742
806	PIEZO1	2	2	1	2	3	1	0	1	0	12	3	3	2	10	0.710060015616347	2521	3.3158462739719	0.00045683036068056	0.00176667522858723	0.833333333333333
807	ARRDC1	7	5	1	0	10	0	0	0	0	23	8	8	2	22	0.709625368542747	433	3.31250283494421	0.000462325944531439	0.00178489004561132	0.956521739130435
808	CTCFL	6	6	1	2	1	0	0	0	0	16	5	5	1	16	0.70959708691208	700	3.31228528393907	0.000462685645445604	0.00178489004561132	1
809	TWF2	2	0	0	1	8	0	0	0	0	11	3	3	2	12	0.709390987172646	349	3.31069990132805	0.000465314772748471	0.00179281353109639	1.09090909090909
810	GAS2L2	15	14	0	3	22	0	0	0	0	54	8	8	5	48	0.708293416799298	880	3.30225705230229	0.000479550660769767	0.00183631377103116	0.888888888888889
811	IGF1R	3	2	0	0	1	0	0	0	0	6	3	3	1	5	0.708333333333333	1367	3.3025641025641	0.00047902593781024	0.00183631377103116	0.833333333333333
812	KCNA5	0	1	0	0	5	0	0	0	0	6	2	2	1	5	0.708333333333333	613	3.3025641025641	0.00047902593781024	0.00183631377103116	0.833333333333333
813	RASGRP1	7	7	0	0	4	0	0	0	0	18	8	8	1	15	0.708333333333333	797	3.3025641025641	0.00047902593781024	0.00183631377103116	0.833333333333333
814	ZNF250	1	1	0	0	3	1	0	0	0	6	2	2	1	5	0.708333333333333	560	3.3025641025641	0.00047902593781024	0.00183631377103116	0.833333333333333
815	MAGOHB	1	3	0	0	3	0	0	0	0	7	3	3	1	7	0.708158111598078	148	3.30121624306214	0.000481333279132024	0.00184087832031229	1
816	GAS6	7	7	1	0	0	0	0	0	0	15	4	4	1	13	0.708088022903976	678	3.30067709926135	0.00048225909440891	0.00184098028613682	0.866666666666667
817	SKIV2L	3	3	1	2	14	0	0	0	0	23	7	7	2	22	0.708066691562293	1246	3.30051301201764	0.000482541191457742	0.00184098028613682	0.956521739130435
818	LRRC73	4	5	0	1	8	3	0	0	0	21	4	4	2	21	0.707982889862823	316	3.29986838356018	0.000483650910017119	0.00184295829648333	1
819	CD93	12	10	0	0	24	0	0	0	0	46	9	9	3	40	0.70680455543711	652	3.29080427259315	0.000499506981800568	0.00189952314695945	0.869565217391304
820	MAVS	4	4	1	2	14	1	0	0	0	26	7	7	3	25	0.706789390907787	540	3.29068762236759	0.00049971414196559	0.00189952314695945	0.961538461538462
821	DCP1B	2	2	1	2	2	3	0	0	0	12	6	6	2	11	0.706239477846076	617	3.28645752189289	0.000507280372745056	0.0019212550690721	0.916666666666667
822	HRH3	3	2	2	1	3	1	0	0	0	12	2	2	2	12	0.706239477846076	445	3.28645752189289	0.000507280372745056	0.0019212550690721	1
823	PLEK2	0	6	3	0	3	0	0	0	0	12	4	4	2	11	0.706239477846076	353	3.28645752189289	0.000507280372745056	0.0019212550690721	0.916666666666667
824	CDH22	3	4	4	1	3	0	0	0	0	15	6	6	2	15	0.706066017177982	828	3.2851232090614	0.000509688922333829	0.00192246520050051	1
825	FREM3	1	6	0	0	8	0	0	0	0	15	6	6	2	14	0.706066017177982	2139	3.2851232090614	0.000509688922333829	0.00192246520050051	0.933333333333333
826	HEY2	2	2	0	0	5	0	0	0	0	9	3	3	1	7	0.705950376732586	337	3.28423366717374	0.000511300497662792	0.00192246520050051	0.777777777777778
827	OGDH	0	2	0	1	6	0	0	0	0	9	3	3	1	7	0.705950376732586	1023	3.28423366717374	0.000511300497662792	0.00192246520050051	0.777777777777778
828	SCRN1	5	4	0	0	12	0	0	0	0	21	5	5	1	20	0.706115577368866	434	3.28550444129897	0.000508999687478418	0.00192246520050051	0.952380952380952
829	SEMA3G	3	1	0	0	5	0	0	1	0	10	5	5	2	8	0.705950376732586	782	3.28423366717374	0.000511300497662792	0.00192246520050051	0.8
830	SLC1A5	7	6	0	0	13	0	0	0	0	26	6	6	1	22	0.705905899638203	541	3.28389153567848	0.000511921589129716	0.00192248143773172	0.846153846153846
831	KCNH6	0	0	0	0	31	0	0	0	0	31	8	8	1	28	0.705645161290323	994	3.2818858560794	0.000515576684716912	0.00193387788960603	0.903225806451613
832	TAF6	5	6	1	0	11	0	0	0	0	23	6	6	2	23	0.705589277851881	714	3.28145598347601	0.000516363209082549	0.00193450014748835	1
833	HYAL3	3	3	0	0	3	0	0	0	0	9	2	2	1	9	0.704554473074415	417	3.27349594672627	0.000531129570706668	0.00198743201907885	1
834	DPYS	0	1	0	0	12	1	0	0	2	16	4	4	1	13	0.703825242185234	519	3.26788647834795	0.000541769085788402	0.00202481323789262	0.8125
835	ASH1L	1	2	0	1	9	0	0	0	0	13	3	3	2	11	0.703772963032934	2964	3.26748433102257	0.00054253936369042	0.00202526370853058	0.846153846153846
836	LIME1	4	4	0	0	8	0	0	0	0	16	5	5	1	14	0.703450238752677	296	3.26500183655905	0.000547316833959366	0.00204065379360209	0.875
837	MOCS1	4	2	0	1	11	0	0	0	0	18	5	5	3	17	0.702869468302753	385	3.26053437155964	0.000556012441781162	0.00207059830469759	0.944444444444444
838	USP17L18	1	3	0	1	9	5	0	0	0	19	9	9	3	17	0.702818599504909	530	3.26014307311469	0.000556780129527534	0.00207098289228798	0.894736842105263
839	MAMSTR	7	6	1	1	8	0	0	0	0	23	7	7	3	23	0.702518782430927	415	3.25783678793021	0.000561324772993532	0.00208539847130017	1
840	GHDC	2	0	7	1	6	0	0	0	0	16	9	9	2	13	0.702339804192279	530	3.2564600322483	0.000564054057251351	0.00209304344815769	0.8125
841	IFNLR1	3	3	0	0	5	0	0	0	0	11	2	2	2	11	0.702261248559356	520	3.25585575814889	0.000565255841583179	0.00209500886826964	1
842	HCN4	6	2	5	2	15	0	0	0	0	30	7	7	5	25	0.702108736060041	1203	3.25468258507724	0.000567595817672961	0.00210118309226439	0.833333333333333
843	INO80D	1	2	2	1	1	0	0	0	0	7	3	3	1	6	0.702030508910442	1027	3.25408083777263	0.000568799516349694	0.00210314127219691	0.857142857142857
844	TRANK1	13	10	0	0	16	1	0	0	0	40	8	8	3	38	0.701776695296637	2925	3.25212842535875	0.000572721270884591	0.00211513293998492	0.95
845	IBA57	3	3	0	3	7	0	0	0	0	16	4	4	2	16	0.701554608384557	356	3.25042006449659	0.000576173292905602	0.00212536349584232	1
846	LILRA4	4	3	0	0	29	0	0	0	0	36	6	6	4	36	0.701329014087836	499	3.24868472375259	0.000579699512471499	0.00213584323921237	1
847	IGSF21	0	1	0	1	2	2	0	0	0	6	2	2	1	5	0.701184463531091	467	3.24757279639301	0.000581969426337592	0.00214167497272051	0.833333333333333
848	PHLDA3	2	3	0	0	3	0	0	0	0	8	1	1	2	8	0.700444173824159	127	3.24187826018584	0.000593723676579283	0.00217846062944636	1
849	TUBA4A	1	0	1	1	5	0	0	0	0	8	4	4	2	8	0.700444173824159	448	3.24187826018584	0.000593723676579283	0.00217846062944636	1
850	ZNF574	8	7	2	1	15	0	0	0	0	33	7	7	5	28	0.700423061535725	896	3.24171585796712	0.000594062090160219	0.00217846062944636	0.848484848484849
851	BRAP	1	0	1	1	10	0	0	0	0	13	4	4	2	11	0.700273337737944	592	3.24056413644572	0.000596467164535985	0.00218214571814397	0.846153846153846
852	GRM1	5	4	0	0	4	0	0	0	0	13	3	3	2	12	0.700273337737944	1194	3.24056413644572	0.000596467164535985	0.00218214571814397	0.923076923076923
853	MUSK	1	0	0	0	15	1	0	0	0	17	4	4	2	17	0.700097084085268	869	3.23920833911744	0.000599309925560676	0.00218997542552477	1
854	DTNA	0	0	0	0	2	3	0	0	0	5	4	4	1	5	0.7	743	3.23846153846154	0.000600881116822105	0.00219314571561417	1
855	PLXNB2	13	15	0	0	22	0	0	2	0	52	7	7	6	43	0.699774756441743	1838	3.23672889570572	0.000604541084749721	0.00220392346335074	0.826923076923077
856	B3GNT3	14	11	1	3	21	1	0	0	0	51	9	9	3	47	0.699000951361336	372	3.23077654893335	0.000617272058850982	0.00224770678439078	0.92156862745098
857	ASCL4	3	7	0	0	3	0	0	0	0	13	5	5	1	12	0.698340548057399	173	3.22569652351845	0.00062833264037887	0.00228360814380694	0.923076923076923
858	LMAN1L	1	2	0	1	11	0	0	0	0	15	5	5	3	14	0.698324915610194	526	3.22557627392457	0.000628596659411729	0.00228360814380694	0.933333333333333
859	ACTL9	7	9	0	1	2	0	0	0	0	19	6	6	1	17	0.697835972446483	416	3.22181517266526	0.000636906388653213	0.00231110269316888	0.894736842105263
860	HBM	1	0	1	2	3	0	0	0	0	7	1	1	1	7	0.697697639497598	141	3.22075107305844	0.000639275734045763	0.00231431180374059	1
861	OR4D6	2	1	1	2	1	0	0	0	0	7	2	2	1	6	0.697697639497598	314	3.22075107305844	0.000639275734045763	0.00231431180374059	0.857142857142857
862	ACBD3	2	4	0	0	2	2	0	0	0	10	3	3	1	10	0.697487373415292	528	3.21913364165609	0.000642892725937982	0.00232470606351356	1
863	PCK1	4	6	0	1	5	1	0	1	0	18	6	6	2	15	0.697267846505487	622	3.21744497311913	0.000646689171289183	0.00233302100336618	0.833333333333333
864	TMC4	2	4	0	1	10	0	0	0	0	17	5	5	3	18	0.697267846505487	712	3.21744497311913	0.000646689171289183	0.00233302100336618	1.05882352941176
865	AMBRA1	0	0	0	0	13	0	0	0	0	13	5	5	1	10	0.697115384615385	1301	3.21627218934911	0.000649337974525488	0.00233986874750976	0.769230769230769
866	HAPLN4	1	4	0	0	8	0	0	0	0	13	5	5	2	12	0.696973859367679	402	3.21518353359753	0.000651805727592825	0.00234604902183237	0.923076923076923
867	MUC17	9	9	1	0	149	0	0	0	0	168	10	10	25	142	0.696863209787985	4493	3.2143323829845	0.000653741132346952	0.00235030116438922	0.845238095238095
868	GPR139	5	0	0	0	9	10	0	0	0	24	5	5	1	24	0.696563100886342	353	3.21202385297186	0.000659017157335962	0.00236381643200943	1
869	PLEKHF1	6	5	1	0	13	0	0	0	0	25	4	4	2	24	0.696568542494924	279	3.21206571149941	0.000658921143102509	0.00236381643200943	0.96
870	HMOX2	2	4	0	0	3	0	0	0	0	9	3	3	1	9	0.696418550329596	316	3.21091192561228	0.000661572404849542	0.00236753293446156	1
871	SCARA5	1	3	0	1	4	0	0	1	0	10	3	3	2	8	0.696418550329597	495	3.21091192561228	0.000661572404849542	0.00236753293446156	0.8
872	KNTC1	2	2	0	1	1	0	0	0	0	6	3	3	1	5	0.696129449216106	2209	3.20868807089312	0.000666710347303257	0.00237658695371273	0.833333333333333
873	ROBO2	1	1	0	0	4	0	0	0	0	6	2	2	1	5	0.696129449216106	1394	3.20868807089312	0.000666710347303257	0.00237658695371273	0.833333333333333
874	SNAPC2	2	1	0	0	3	0	0	0	0	6	3	3	1	6	0.696129449216106	334	3.20868807089312	0.000666710347303257	0.00237658695371273	1
875	WNT9B	4	4	4	4	7	0	0	0	0	23	6	6	2	23	0.696104680003724	357	3.20849753849018	0.000667152256817016	0.00237658695371273	1
876	SLC16A5	2	9	0	5	15	0	0	0	0	31	9	9	2	30	0.695806131143436	505	3.20620100879566	0.000672499992636855	0.00239290237106059	0.967741935483871
877	SALL3	5	5	1	1	16	0	0	0	0	28	6	6	2	22	0.694896670756662	1300	3.19920515966663	0.000689035319138331	0.00244894308979952	0.785714285714286
878	APCDD1	4	0	0	1	4	0	0	0	0	9	3	3	1	8	0.694444444444444	515	3.1957264957265	0.000697396300698427	0.00247301964650398	0.888888888888889
879	SLC22A4	0	1	0	1	7	0	0	0	0	9	4	4	1	7	0.694444444444444	551	3.1957264957265	0.000697396300698427	0.00247301964650398	0.777777777777778
880	ASPHD1	5	5	0	0	5	0	0	0	0	15	6	6	2	11	0.694280904158206	390	3.19446849352466	0.000700442876468088	0.00248100050676253	0.733333333333333
881	KRT76	2	2	0	0	2	0	0	0	0	6	1	1	1	6	0.694035593728849	638	3.19258149022192	0.000705035756064065	0.00249443411084187	1
882	GPR20	3	0	1	2	17	0	0	0	0	23	6	6	2	23	0.693787251355937	358	3.19067116427644	0.000709713672083834	0.0025081377731126	1
883	TPRN	0	5	2	7	15	0	0	0	0	29	6	6	3	29	0.693711747831699	711	3.19009036793615	0.000711141560958084	0.00251033776388035	1
884	PIK3R6	2	3	0	1	1	0	0	0	0	7	3	3	1	6	0.693364770084753	754	3.18742130834426	0.000717737563348475	0.00253075563909185	0.857142857142857
885	ATRIP	4	7	0	1	20	0	0	0	0	32	7	7	2	32	0.692956912576836	791	3.18428394289874	0.000725562967938354	0.00255545736843373	1
886	NFATC2	2	6	0	0	7	0	0	0	0	15	5	5	2	13	0.692851130197758	925	3.18347023229044	0.000727605376643514	0.00255975841873345	0.866666666666667
887	SCRT1	6	7	1	1	9	0	1	0	0	25	6	6	4	19	0.692555014314985	348	3.18119241780758	0.000733350887394124	0.00257706281398815	0.76
888	DCAF4L1	2	2	1	0	8	0	0	0	0	13	4	4	1	9	0.692307692307692	396	3.1792899408284	0.000738181666940063	0.00259111740523894	0.692307692307692
889	SALL1	3	3	8	7	19	1	0	0	0	41	8	8	5	39	0.691938549154621	1324	3.17645037811247	0.000745446464957444	0.00261367450086879	0.951219512195122
890	POMC	3	1	0	2	6	2	0	0	0	14	4	4	2	12	0.691832869412844	267	3.17563745702188	0.000747538355617583	0.00261806410613484	0.857142857142857
891	ABHD10	0	1	0	0	3	1	0	0	0	5	2	2	1	5	0.691421356237309	306	3.17247197105623	0.000755735742725694	0.00262027620698108	1
892	ADAM20	1	1	0	1	2	0	0	0	0	5	1	1	1	5	0.691421356237309	776	3.17247197105623	0.000755735742725694	0.00262027620698108	1
893	BTBD9	1	2	0	0	2	0	0	0	0	5	1	1	1	5	0.691421356237309	612	3.17247197105623	0.000755735742725694	0.00262027620698108	1
894	CDKN1C	1	1	0	0	3	0	0	0	0	5	1	1	1	5	0.691421356237309	316	3.17247197105623	0.000755735742725694	0.00262027620698108	1
895	DISC1	1	1	0	0	3	0	0	0	0	5	1	1	1	5	0.691421356237309	755	3.17247197105623	0.000755735742725694	0.00262027620698108	1
896	L3MBTL4	1	1	0	0	3	0	0	0	0	5	1	1	1	5	0.691421356237309	623	3.17247197105623	0.000755735742725694	0.00262027620698108	1
897	RING1	2	1	0	0	2	0	0	0	0	5	1	1	1	5	0.691421356237309	406	3.17247197105623	0.000755735742725694	0.00262027620698108	1
898	SERPING1	0	0	2	2	6	0	0	0	0	10	3	3	1	10	0.691681547239451	500	3.17447344030347	0.000750543138819171	0.00262027620698108	1
899	WBP2NL	1	1	0	0	3	0	0	0	0	5	1	1	1	5	0.691421356237309	309	3.17247197105623	0.000755735742725694	0.00262027620698108	1
900	C16orf96	12	12	0	0	8	0	0	0	0	32	8	8	3	30	0.691257581160647	1141	3.17121216277421	0.000759021134309701	0.00262582561114688	0.9375
901	MAP3K10	3	6	2	1	4	0	0	0	0	16	5	5	1	12	0.691291260736239	954	3.17147123643261	0.000758344436301517	0.00262582561114688	0.75
902	DLX4	2	2	0	0	17	0	0	0	0	21	8	8	2	19	0.690723991430611	240	3.16710762638931	0.000769816626667752	0.00265433454128693	0.904761904761905
903	GMPPB	0	0	1	1	15	0	0	0	0	17	4	4	1	15	0.690743569830546	387	3.16725822946574	0.00076941803374686	0.00265433454128693	0.882352941176471
904	PCDH12	1	2	0	1	13	0	0	0	0	17	6	6	3	16	0.690743569830546	1184	3.16725822946574	0.00076941803374686	0.00265433454128693	0.941176470588235
905	DHRS7B	1	5	0	0	1	0	0	0	0	7	2	2	1	7	0.690300968740935	325	3.1638536056995	0.000778475445564641	0.00267826486073398	1
906	MRI1	2	3	0	0	8	1	0	0	0	14	4	4	1	12	0.690300968740935	369	3.1638536056995	0.000778475445564641	0.00267826486073398	0.857142857142857
907	NLRP7	7	9	0	1	6	0	0	0	0	23	3	3	2	22	0.690057406241724	1037	3.16198004801326	0.000783501502490291	0.00269258454604436	0.956521739130435
908	MDC1	3	4	1	2	15	0	0	0	0	25	8	8	3	24	0.69	2089	3.16153846153846	0.000784690457304893	0.00269370061169532	0.96
909	NODAL	4	3	0	0	0	2	0	0	0	9	2	2	1	9	0.68967853124295	347	3.15906562494577	0.000791379230264622	0.00271367333414172	1
910	OLIG2	1	0	1	3	7	0	0	0	0	12	3	3	1	10	0.688763753578746	323	3.15202887368266	0.000810701196592434	0.00277687431843804	0.833333333333333
911	FUT3	3	4	0	0	28	0	0	0	0	35	11	11	3	34	0.68871650154845	361	3.15166539652654	0.000811710951651001	0.00277728104972137	0.971428571428571
912	LRRC14	7	4	1	1	14	1	8	0	0	36	7	7	3	33	0.688487052942576	493	3.14990040725058	0.000816630644362659	0.00279105012991054	0.916666666666667
913	MGAT1	10	12	0	0	1	0	0	0	0	23	5	5	2	23	0.688352468747241	445	3.14886514420955	0.000819529067230484	0.00279788839272445	1
914	PURA	2	7	1	1	7	0	0	0	0	18	6	6	4	15	0.688282627584778	322	3.1483279044983	0.000821036903851158	0.00279996939748803	0.833333333333333
915	TENM2	1	0	1	2	20	0	0	0	0	24	11	11	4	20	0.688240289706932	2765	3.14800222851486	0.000821952200403264	0.00280002733186555	0.833333333333333
916	RBM12B	2	2	1	0	1	2	0	0	0	8	3	3	1	8	0.687825238752677	1001	3.14480952886674	0.000830974979519117	0.00282767359297062	1
917	ADGRL3	0	0	0	0	6	0	0	0	0	6	2	2	1	5	0.6875	1469	3.14230769230769	0.000838108920249603	0.00283032015646588	0.833333333333333
918	HIVEP2	8	5	2	2	8	0	0	0	0	25	6	6	3	22	0.687677669529664	2446	3.14367438099741	0.000834204880275191	0.00283032015646588	0.88
919	MED15	0	0	1	1	9	1	0	0	0	12	5	5	1	9	0.6875	788	3.14230769230769	0.000838108920249603	0.00283032015646588	0.75
920	RYR1	22	26	6	7	64	1	0	4	0	130	9	9	9	104	0.687518437462933	5038	3.14244951894564	0.000837703002498857	0.00283032015646588	0.8
921	SMARCA5	4	5	0	1	2	0	0	0	0	12	6	6	1	9	0.6875	1052	3.14230769230769	0.000838108920249603	0.00283032015646588	0.75
922	TOP3B	0	0	0	0	8	0	0	0	0	8	5	5	1	7	0.6875	862	3.14230769230769	0.000838108920249603	0.00283032015646588	0.875
923	XCL2	3	2	0	0	3	0	0	0	0	8	2	2	1	8	0.6875	114	3.14230769230769	0.000838108920249603	0.00283032015646588	1
924	AQP1	0	2	0	0	6	0	0	0	0	8	2	2	1	8	0.687040042944955	269	3.13876956111504	0.000848294048195974	0.00286161531193382	1
925	SLITRK5	0	1	2	1	8	0	0	0	0	12	6	6	2	10	0.686453072256372	958	3.13425440197209	0.000861457062913851	0.00290287747578646	0.833333333333333
926	GRM7	0	1	2	2	4	0	0	0	0	9	6	6	2	7	0.686308521699626	922	3.13314247461251	0.000864727354394246	0.00290447754703326	0.777777777777778
927	HDAC5	2	2	0	0	5	0	0	0	0	9	4	4	1	7	0.686308521699626	1123	3.13314247461251	0.000864727354394246	0.00290447754703326	0.777777777777778
928	USP17L10	3	2	0	0	4	0	0	0	0	9	4	4	2	7	0.686308521699626	530	3.13314247461251	0.000864727354394246	0.00290447754703326	0.777777777777778
929	SLC22A3	5	6	0	0	2	0	0	0	0	13	5	5	2	13	0.685708735567161	556	3.12852873513201	0.000878419159079491	0.00294729011716983	1
930	MBD6	5	6	0	2	15	1	0	0	0	29	12	12	5	22	0.685651154361489	1003	3.12808580278069	0.000879744043739583	0.00294856148853364	0.758620689655172
931	GATA3	0	1	0	1	3	0	0	0	0	5	3	3	1	5	0.685355339059327	444	3.12581030045636	0.000886579460280923	0.00296509461126141	1
932	QRICH1	3	5	0	0	1	1	0	0	0	10	5	5	1	8	0.685355339059327	776	3.12581030045636	0.000886579460280923	0.00296509461126141	0.8
933	NEUROD2	4	5	2	0	3	0	0	0	0	14	6	6	3	13	0.684436198656182	382	3.11873998966294	0.000908130808257246	0.00303391610861504	0.928571428571429
934	NFATC3	5	5	1	0	6	1	0	0	0	18	5	5	2	14	0.683925565098879	1075	3.11481203922215	0.000920310789950918	0.0030713155591831	0.777777777777778
935	SHROOM3	25	23	2	1	20	0	0	0	0	71	10	10	6	63	0.683693829430676	1996	3.11302945715905	0.000925887670588876	0.0030866223200273	0.887323943661972
936	AQP11	2	3	0	1	5	0	0	0	0	11	3	3	1	10	0.683433359360579	271	3.11102584123522	0.00093219311633308	0.00310236345704568	0.909090909090909
937	FAM71E1	2	4	4	0	12	4	0	0	0	26	5	5	1	26	0.683375652037168	231	3.11058193874745	0.000933595419540856	0.00310236345704568	1
938	LRRC10B	7	3	3	0	16	0	0	0	0	29	5	5	3	27	0.683413957760467	292	3.11087659815744	0.000932664364278746	0.00310236345704568	0.931034482758621
939	CD27	0	0	0	0	3	2	0	0	0	5	2	2	1	4	0.682842712474619	260	3.10648240365092	0.000946637880448131	0.00312902468012389	0.8
940	COL3A1	1	1	0	0	3	0	0	0	0	5	1	1	1	5	0.682842712474619	1466	3.10648240365092	0.000946637880448131	0.00312902468012389	1
941	SHROOM1	3	6	0	2	19	0	0	0	0	30	5	5	3	25	0.682914562235882	852	3.10703509412217	0.000944869817207206	0.00312902468012389	0.833333333333333
942	SSRP1	1	1	0	0	3	0	0	0	0	5	1	1	1	5	0.682842712474619	709	3.10648240365092	0.000946637880448131	0.00312902468012389	1
943	ZNF212	1	1	0	0	3	0	0	0	0	5	1	1	1	5	0.682842712474619	495	3.10648240365092	0.000946637880448131	0.00312902468012389	1
944	HES1	9	4	0	5	8	0	0	0	0	26	7	7	3	23	0.682550782444602	280	3.1042367880354	0.000953852930663079	0.00314953345855595	0.884615384615385
945	PI16	8	10	0	0	9	0	0	0	0	27	5	5	1	27	0.682393377868842	463	3.10302598360648	0.0009577641076155	0.00315910129464287	1
946	TMEM268	0	1	0	0	11	0	0	0	0	12	4	4	1	11	0.682291666666667	344	3.10224358974359	0.000960299247081853	0.00316411496105088	0.916666666666667
947	ZNF512B	13	7	0	1	5	7	0	1	0	34	9	9	1	31	0.68213356485108	893	3.10102742193139	0.000964252151675948	0.00317378453724808	0.911764705882353
948	TPST2	0	1	0	4	14	0	0	0	0	19	6	6	2	17	0.681952988483502	377	3.09963837295002	0.000968785245762049	0.00318534136185687	0.894736842105263
949	KBTBD13	2	1	0	0	19	0	0	0	0	22	4	4	1	15	0.681818181818182	458	3.0986013986014	0.000972182108531894	0.00318978066557254	0.681818181818182
950	OR10G4	2	4	0	0	14	0	0	0	0	20	6	6	1	19	0.68182426932523	311	3.09864822557869	0.000972028479877096	0.00318978066557254	0.95
951	ARHGEF11	7	8	0	0	11	0	0	0	0	26	6	6	3	24	0.681725912852035	1562	3.09789163732335	0.000974513405123001	0.00319406759597097	0.923076923076923
952	ITPRIPL2	4	3	1	1	6	0	0	0	0	15	3	3	3	15	0.681658248943528	535	3.09737114571944	0.000976226283474713	0.00319632072015828	1
953	GTF3C1	3	2	2	1	6	1	0	0	0	15	6	6	2	13	0.681484788275433	2109	3.09603683288795	0.000980629987499704	0.00320737006404678	0.866666666666667
954	NUP98	1	0	0	1	4	0	0	0	0	6	3	3	1	5	0.681398057941386	1800	3.0953696764722	0.000982838671427233	0.00320786192548553	0.833333333333333
955	SERTAD2	1	1	1	0	3	0	0	0	0	6	1	1	1	5	0.681398057941386	314	3.0953696764722	0.000982838671427233	0.00320786192548553	0.833333333333333
956	HAPLN1	5	5	0	0	4	0	0	0	0	14	3	3	1	14	0.681109564709481	354	3.09315049776524	0.00099021837105906	0.00322856763869361	1
957	RPP25	4	4	0	1	0	0	0	0	0	9	3	3	1	8	0.68014670483996	199	3.08574388338431	0.0010152181689681	0.00330661967886476	0.888888888888889
958	FAT2	12	15	4	5	41	0	0	0	0	77	10	10	7	61	0.680099229702848	4349	3.08537869002191	0.00101646567235103	0.00330722703624025	0.792207792207792
959	MAML2	2	2	2	1	15	0	0	0	0	22	6	6	2	18	0.679868490053934	1156	3.08360376964565	0.00102254886918829	0.00332355039130333	0.818181818181818
960	TAAR9	2	2	0	0	4	2	0	0	0	10	2	2	1	10	0.67892135623731	348	3.07631812490238	0.00104787056916344	0.00340230475425256	1
961	TUBB8	3	1	3	3	11	0	0	0	0	21	8	8	3	18	0.678819229525849	444	3.07553253481422	0.00105063501033609	0.00340773082957085	0.857142857142857
962	MYOG	9	9	0	0	3	0	0	0	0	21	6	6	1	20	0.678695329048639	224	3.0745794542203	0.00105399781911497	0.00341508440975194	0.952380952380952
963	APOL4	8	7	0	0	21	0	0	1	0	37	7	7	1	34	0.678461700068299	351	3.07278230821768	0.00106036566123335	0.00342858896894643	0.918918918918919
964	SLC22A6	1	0	6	7	22	0	0	0	0	36	8	8	1	34	0.678461700068299	563	3.07278230821768	0.00106036566123335	0.00342858896894643	0.944444444444444
965	KCNK5	2	2	0	1	15	0	0	0	0	20	4	4	2	18	0.678033008588991	499	3.06948468145378	0.00107214200957251	0.00346307424231866	0.9
966	AFF4	2	2	0	0	2	2	0	0	0	8	2	2	1	6	0.676776695296637	1163	3.05982073305105	0.00110734755447484	0.00354010495107494	0.75
967	ALDH4A1	0	0	0	0	4	0	0	1	0	5	2	2	1	3	0.676776695296637	563	3.05982073305105	0.00110734755447484	0.00354010495107494	0.6
968	CHST5	1	1	1	3	13	0	0	0	0	19	2	2	2	19	0.676970361425077	411	3.06131047250059	0.0011018522837527	0.00354010495107494	1
969	GPR4	2	1	0	1	19	0	0	0	0	23	7	7	2	23	0.676776695296637	362	3.05982073305105	0.00110734755447484	0.00354010495107494	1
970	IFNA1	0	0	0	1	5	0	0	0	0	6	1	1	1	6	0.676776695296637	189	3.05982073305105	0.00110734755447484	0.00354010495107494	1
971	PABPC1L	0	0	3	2	3	0	0	0	0	8	4	4	1	7	0.676776695296637	614	3.05982073305105	0.00110734755447484	0.00354010495107494	0.875
972	PPM1M	0	0	0	1	7	0	0	1	0	9	4	4	1	7	0.676776695296637	459	3.05982073305105	0.00110734755447484	0.00354010495107494	0.777777777777778
973	RNF113B	0	1	0	4	11	2	0	0	0	18	5	5	1	16	0.677083333333333	322	3.06217948717949	0.00109865826287492	0.00354010495107494	0.888888888888889
974	USE1	1	1	0	0	4	0	0	0	0	6	2	2	1	6	0.676776695296637	259	3.05982073305105	0.00110734755447484	0.00354010495107494	1
975	ZC3H12A	1	4	0	0	6	0	0	0	0	11	4	4	2	10	0.676776695296637	599	3.05982073305105	0.00110734755447484	0.00354010495107494	0.909090909090909
976	DHX30	3	2	2	2	20	0	0	1	0	30	7	7	3	23	0.67598459967563	1194	3.05372768981254	0.00113008567946193	0.00360909535131439	0.766666666666667
977	ABCA12	0	1	0	0	9	0	0	0	0	10	4	4	2	8	0.675	2595	3.04615384615385	0.00115894600785604	0.00368992309140683	0.8
978	IQGAP1	0	2	0	0	8	0	0	1	0	11	4	4	1	9	0.675	1657	3.04615384615385	0.00115894600785604	0.00368992309140683	0.818181818181818
979	TGIF2	1	2	0	0	12	0	0	0	0	15	2	2	1	12	0.675	237	3.04615384615385	0.00115894600785604	0.00368992309140683	0.8
980	PCK2	5	6	1	1	26	0	0	0	0	39	6	6	3	38	0.674899174663217	640	3.04537826664013	0.00116193915906548	0.00369567791715012	0.974358974358974
981	NTN1	5	9	1	0	62	13	0	0	0	90	9	9	3	86	0.673719736787225	604	3.03630566759404	0.00119748218183613	0.00380484399672091	0.955555555555556
982	LGALS3	2	1	0	2	2	2	0	0	0	9	3	3	1	7	0.673611111111111	250	3.03547008547008	0.00120080523086208	0.00380763978087192	0.777777777777778
983	NPRL3	0	1	0	2	6	0	0	0	0	9	2	2	1	7	0.673611111111111	569	3.03547008547008	0.00120080523086208	0.00380763978087192	0.777777777777778
984	VWA1	7	5	0	2	4	0	0	0	0	18	5	5	4	15	0.673406685753313	445	3.0338975827178	0.0012070818599379	0.0038236525990106	0.833333333333333
985	CCDC149	1	1	0	0	6	0	0	0	0	8	4	4	2	7	0.672985434560398	529	3.03065718892614	0.00122011065772365	0.00385708409748947	0.875
986	PRTN3	4	2	0	0	2	0	0	0	0	8	3	3	1	8	0.672985434560398	256	3.03065718892614	0.00122011065772365	0.00385708409748947	1
987	SYNGAP1	3	10	1	1	16	0	0	0	0	31	9	9	3	23	0.672695270664299	1343	3.02842515895615	0.00122915980068605	0.003878152909406	0.741935483870968
988	VASN	4	4	5	8	15	0	0	0	0	36	6	6	4	31	0.672691949216106	673	3.02839960935466	0.00122926373900967	0.003878152909406	0.861111111111111
989	ATP2A3	0	2	1	0	3	1	0	0	0	7	4	4	1	5	0.672443825883792	1052	3.02649096833686	0.00123705106061878	0.00387916313475727	0.714285714285714
990	BTNL3	0	0	2	2	3	0	0	0	0	7	3	3	1	6	0.672443825883792	466	3.02649096833686	0.00123705106061878	0.00387916313475727	0.857142857142857
991	DACT3	2	2	0	0	3	0	0	0	0	7	2	2	1	5	0.672443825883792	630	3.02649096833686	0.00123705106061878	0.00387916313475727	0.714285714285714
992	NCOA3	0	0	5	1	1	0	0	0	0	7	7	7	1	6	0.672443825883792	1424	3.02649096833686	0.00123705106061878	0.00387916313475727	0.857142857142857
993	SCRT2	1	2	1	0	10	0	0	0	0	14	4	4	1	11	0.672443825883792	307	3.02649096833686	0.00123705106061878	0.00387916313475727	0.785714285714286
994	SNAI3	0	0	2	2	3	0	0	0	0	7	2	2	1	7	0.672443825883792	292	3.02649096833686	0.00123705106061878	0.00387916313475727	1
995	ANGPTL2	3	3	0	0	6	1	0	0	0	13	3	3	1	13	0.672110528236651	493	3.02392714028193	0.00124758261092495	0.00390825627965131	1
996	PFAS	2	4	0	0	6	0	0	0	0	12	5	5	2	10	0.671721680981652	1338	3.02093600755117	0.00125997305608905	0.00394310844962807	0.833333333333333
997	EMILIN1	6	3	0	2	12	0	0	0	0	23	7	7	2	20	0.671501897750565	1016	3.01924536731204	0.00126702604248718	0.00396120378578993	0.869565217391304
998	SLC25A24	1	0	0	0	18	0	0	0	0	19	6	6	1	19	0.671374933376469	477	3.01826871828053	0.0012711168488454	0.00397001124033177	1
999	CDK5R2	3	1	0	0	7	0	0	0	0	11	4	4	2	9	0.671262134225744	367	3.01740103250572	0.00127476137986104	0.00397740862965653	0.818181818181818
1000	SOX13	0	1	0	1	13	0	0	0	0	15	4	4	1	12	0.671086084049083	622	3.01604680037756	0.00128046864739906	0.00399011581124238	0.8
1001	TRMT61B	3	3	0	0	6	3	0	0	0	15	3	3	1	15	0.671057599454843	477	3.01582768811418	0.00128139426597806	0.00399011581124238	1
1002	C6orf132	3	3	0	0	20	0	0	0	0	26	5	5	2	24	0.670943986471654	1188	3.01495374208965	0.00128509225719875	0.00399763729110629	0.923076923076923
1003	ADGRF1	1	2	0	0	2	0	0	0	0	5	1	1	1	5	0.670710678118655	910	3.01315906245119	0.00129271683052967	0.00400536616377832	1
1004	BRSK1	2	1	0	0	2	0	0	0	0	5	1	1	1	5	0.670710678118655	778	3.01315906245119	0.00129271683052967	0.00400536616377832	1
1005	FAM126A	0	0	0	0	5	0	0	0	0	5	2	2	1	5	0.670710678118655	521	3.01315906245119	0.00129271683052967	0.00400536616377832	1
1006	S1PR5	2	3	1	5	4	0	0	0	0	15	6	6	2	13	0.670710678118655	398	3.01315906245119	0.00129271683052967	0.00400536616377832	0.866666666666667
1007	COL7A1	8	8	0	5	38	0	0	2	0	61	10	10	7	46	0.67030672947214	2944	3.01005176517031	0.00130601584210555	0.00404255350530584	0.754098360655738
1008	HLA-DOA	2	3	0	1	5	0	0	0	0	11	3	3	1	11	0.670120031232695	250	3.00861562486688	0.00131220458490566	0.00405768024915769	1
1009	BHLHE22	1	1	9	0	7	0	0	0	0	18	12	12	2	14	0.67003667620999	381	3.00797443238454	0.00131497631528643	0.00405819918291862	0.777777777777778
1010	NID2	1	3	3	4	7	0	0	0	0	18	4	4	2	17	0.67003667620999	1375	3.00797443238454	0.00131497631528643	0.00405819918291862	0.944444444444444
1011	HDAC10	2	4	0	2	4	0	0	0	0	12	5	5	2	11	0.669934463531091	669	3.00718818100839	0.00131838240722204	0.00406468641277062	0.916666666666667
1012	GP9	0	1	0	0	5	0	0	0	0	6	1	1	1	6	0.669627825494395	177	3.00482942687996	0.00132864912841169	0.00408422024976255	1
1013	MAT1A	2	2	2	2	4	0	0	0	0	12	2	2	1	12	0.669627825494395	395	3.00482942687996	0.00132864912841169	0.00408422024976255	1
1014	THBS3	1	2	0	0	3	0	0	0	0	6	1	1	1	6	0.669627825494395	956	3.00482942687996	0.00132864912841169	0.00408422024976255	1
1015	BCL9L	4	2	0	0	0	2	0	1	0	9	2	2	1	8	0.669194173824159	1499	3.00149364480122	0.00134329323562854	0.00410897449995501	0.888888888888889
1016	NAGA	0	5	0	0	9	1	5	0	0	20	6	6	1	11	0.669194173824159	411	3.00149364480122	0.00134329323562854	0.00410897449995501	0.55
1017	NRSN2	1	2	0	1	3	1	0	0	0	8	2	2	1	7	0.669194173824159	205	3.00149364480122	0.00134329323562854	0.00410897449995501	0.875
1018	PROC	2	3	0	0	7	0	0	0	0	12	2	2	1	9	0.669270833333333	461	3.00208333333333	0.00134069381391577	0.00410897449995501	0.75
1019	UBQLN3	2	2	0	0	4	0	0	0	0	8	3	3	1	7	0.669194173824159	655	3.00149364480122	0.00134329323562854	0.00410897449995501	0.875
1020	AJAP1	1	4	4	0	6	0	0	0	0	15	7	7	3	10	0.666666666666667	412	2.98205128205128	0.00143162016714793	0.00419000944694845	0.666666666666667
1021	ANKRD16	4	3	0	1	7	0	0	0	0	15	6	6	2	15	0.666840127334761	361	2.98338559488278	0.0014253929526834	0.00419000944694845	1
1022	ASTN2	2	4	0	1	2	0	0	0	0	9	4	4	2	6	0.666666666666667	1288	2.98205128205128	0.00143162016714793	0.00419000944694845	0.666666666666667
1023	ATAD3B	0	0	0	0	9	0	0	0	0	9	7	7	1	9	0.666666666666667	648	2.98205128205128	0.00143162016714793	0.00419000944694845	1
1024	CDC20	0	2	0	0	7	0	0	0	0	9	3	3	1	6	0.666666666666667	499	2.98205128205128	0.00143162016714793	0.00419000944694845	0.666666666666667
1025	CDK5	0	0	0	0	3	0	0	2	0	5	2	2	1	2	0.666666666666667	292	2.98205128205128	0.00143162016714793	0.00419000944694845	0.4
1026	CHDH	4	5	0	0	9	0	0	0	0	18	6	6	1	12	0.666666666666667	594	2.98205128205128	0.00143162016714793	0.00419000944694845	0.666666666666667
1027	CNP	0	1	0	2	21	0	0	0	0	24	6	6	1	16	0.666666666666667	421	2.98205128205128	0.00143162016714793	0.00419000944694845	0.666666666666667
1028	DDX56	2	0	0	0	1	0	0	3	0	6	2	2	1	2	0.666666666666667	547	2.98205128205128	0.00143162016714793	0.00419000944694845	0.333333333333333
1029	DMRT2	1	3	0	1	13	0	0	0	0	18	5	5	1	12	0.666666666666667	561	2.98205128205128	0.00143162016714793	0.00419000944694845	0.666666666666667
1030	DRD5	3	2	0	1	3	0	0	0	0	9	2	2	1	6	0.666666666666667	477	2.98205128205128	0.00143162016714793	0.00419000944694845	0.666666666666667
1031	EPHX2	0	2	0	0	1	0	0	2	0	5	3	3	1	2	0.666666666666667	555	2.98205128205128	0.00143162016714793	0.00419000944694845	0.4
1032	EXOSC4	1	1	0	2	1	1	0	0	0	6	3	3	1	4	0.666666666666667	245	2.98205128205128	0.00143162016714793	0.00419000944694845	0.666666666666667
1033	FAM50B	4	3	2	0	3	0	0	0	0	12	5	5	2	8	0.666666666666667	325	2.98205128205128	0.00143162016714793	0.00419000944694845	0.666666666666667
1034	FDXR	5	6	0	0	4	0	0	0	0	15	3	3	1	10	0.666666666666667	534	2.98205128205128	0.00143162016714793	0.00419000944694845	0.666666666666667
1035	FGFR4	3	3	0	0	6	0	0	1	0	13	3	3	1	8	0.666666666666667	802	2.98205128205128	0.00143162016714793	0.00419000944694845	0.615384615384615
1036	FLVCR2	2	2	1	0	1	0	0	0	0	6	4	4	1	4	0.666666666666667	526	2.98205128205128	0.00143162016714793	0.00419000944694845	0.666666666666667
1037	FOXC1	0	0	3	1	2	0	0	0	0	6	4	4	2	4	0.666666666666667	553	2.98205128205128	0.00143162016714793	0.00419000944694845	0.666666666666667
1038	GLMP	5	2	2	0	3	0	0	0	0	12	2	2	1	8	0.666666666666667	407	2.98205128205128	0.00143162016714793	0.00419000944694845	0.666666666666667
1039	ITGAL	2	3	1	0	0	0	0	0	0	6	4	4	1	4	0.666666666666667	1170	2.98205128205128	0.00143162016714793	0.00419000944694845	0.666666666666667
1040	LAMA1	0	0	2	2	5	0	0	0	0	9	5	5	1	6	0.666666666666667	3075	2.98205128205128	0.00143162016714793	0.00419000944694845	0.666666666666667
1041	LEP	1	3	3	0	8	0	0	0	0	15	3	3	2	17	0.667363591206575	167	2.98741224005058	0.00140675029632042	0.00419000944694845	1.13333333333333
1042	MTMR4	0	2	0	0	1	0	0	2	0	5	3	3	1	2	0.666666666666667	1195	2.98205128205128	0.00143162016714793	0.00419000944694845	0.4
1043	PDE3A	3	3	0	0	3	0	0	0	0	9	3	3	1	6	0.666666666666667	1141	2.98205128205128	0.00143162016714793	0.00419000944694845	0.666666666666667
1044	PDK2	0	2	0	0	7	0	0	0	0	9	2	2	1	6	0.666666666666667	407	2.98205128205128	0.00143162016714793	0.00419000944694845	0.666666666666667
1045	PKD2	1	1	4	0	0	0	0	0	0	6	4	4	1	4	0.666666666666667	968	2.98205128205128	0.00143162016714793	0.00419000944694845	0.666666666666667
1046	PLCD3	0	1	0	0	5	0	0	0	0	6	3	3	1	4	0.666666666666667	789	2.98205128205128	0.00143162016714793	0.00419000944694845	0.666666666666667
1047	PLEKHG4	4	6	0	1	1	0	0	0	0	12	3	3	1	8	0.666666666666667	1191	2.98205128205128	0.00143162016714793	0.00419000944694845	0.666666666666667
1048	POU5F2	2	3	0	0	1	0	0	0	0	6	4	4	1	4	0.666666666666667	328	2.98205128205128	0.00143162016714793	0.00419000944694845	0.666666666666667
1049	PRADC1	3	0	0	2	1	0	0	0	0	6	3	3	1	4	0.666666666666667	188	2.98205128205128	0.00143162016714793	0.00419000944694845	0.666666666666667
1050	PRODH2	2	4	0	0	6	0	0	0	0	12	3	3	1	8	0.666666666666667	536	2.98205128205128	0.00143162016714793	0.00419000944694845	0.666666666666667
1051	PSME4	1	0	0	2	3	0	0	0	0	6	3	3	1	5	0.666666666666667	1843	2.98205128205128	0.00143162016714793	0.00419000944694845	0.833333333333333
1052	RIMS3	0	4	0	0	2	0	0	4	0	10	4	4	1	4	0.666666666666667	308	2.98205128205128	0.00143162016714793	0.00419000944694845	0.4
1053	RPUSD3	7	3	0	0	2	0	0	0	0	12	3	3	1	8	0.666666666666667	351	2.98205128205128	0.00143162016714793	0.00419000944694845	0.666666666666667
1054	RXFP3	2	3	0	0	5	2	0	0	0	12	4	4	1	8	0.666666666666667	469	2.98205128205128	0.00143162016714793	0.00419000944694845	0.666666666666667
1055	SLC25A22	0	1	4	4	5	0	0	1	0	15	4	4	2	14	0.668110956470948	323	2.99316120362268	0.00138051934836625	0.00419000944694845	0.933333333333333
1056	SLC9A3R1	5	2	0	0	0	0	0	0	0	7	2	2	1	7	0.668110956470948	358	2.99316120362268	0.00138051934836625	0.00419000944694845	1
1057	SPATC1	2	2	0	1	4	0	0	0	0	9	3	3	1	6	0.666666666666667	592	2.98205128205128	0.00143162016714793	0.00419000944694845	0.666666666666667
1058	SYT3	0	0	2	2	2	0	0	0	0	6	3	3	1	4	0.666666666666667	590	2.98205128205128	0.00143162016714793	0.00419000944694845	0.666666666666667
1059	THOP1	0	2	0	0	5	2	0	0	0	9	4	4	1	6	0.666666666666667	689	2.98205128205128	0.00143162016714793	0.00419000944694845	0.666666666666667
1060	TMEM59L	2	2	2	2	4	0	0	0	0	12	4	4	1	8	0.666666666666667	342	2.98205128205128	0.00143162016714793	0.00419000944694845	0.666666666666667
1061	TOP2A	0	2	0	0	4	0	0	2	0	8	4	4	1	4	0.666666666666667	1531	2.98205128205128	0.00143162016714793	0.00419000944694845	0.5
1062	TRIM49	1	0	0	0	10	1	0	0	0	12	7	7	2	8	0.666666666666667	452	2.98205128205128	0.00143162016714793	0.00419000944694845	0.666666666666667
1063	WNT3A	2	1	0	0	1	2	0	0	0	6	2	2	1	4	0.666666666666667	352	2.98205128205128	0.00143162016714793	0.00419000944694845	0.666666666666667
1064	ZNF438	1	2	0	0	4	2	0	0	0	9	5	5	2	6	0.666666666666667	828	2.98205128205128	0.00143162016714793	0.00419000944694845	0.666666666666667
1065	ZNF804A	5	4	7	2	1	0	0	0	0	19	7	7	2	21	0.667267244753018	1209	2.98667111348475	0.00141016477243305	0.00419000944694845	1.10526315789474
1066	ROR2	0	0	0	0	6	2	0	0	0	8	3	3	1	7	0.666513347648318	943	2.98087190498706	0.00143714496673863	0.00420223345339993	0.875
1067	FOXN3	0	0	1	1	5	0	0	0	0	7	4	4	1	6	0.666316223196156	490	2.97935556304736	0.00144427687889193	0.00421912936411071	0.857142857142857
1068	PIGZ	12	14	0	2	6	0	0	0	0	34	7	7	2	30	0.666225012630869	579	2.97865394331438	0.00144758777385656	0.00422484184560946	0.882352941176471
1069	FOXN1	4	7	1	2	12	1	0	1	0	28	7	7	3	22	0.665736064227886	648	2.97489280175297	0.00146545474894566	0.00427298639145334	0.785714285714286
1070	KLHDC7A	9	11	2	1	18	1	0	0	0	42	9	9	5	39	0.665645399552061	777	2.9741953811697	0.00146878982004384	0.00427870828885667	0.928571428571429
1071	RHOG	4	4	0	4	6	0	0	0	0	18	5	5	1	18	0.665559864121986	191	2.97353741632297	0.00147194256167993	0.00428388885598164	1
1072	MUC16	24	25	5	4	393	0	0	4	0	455	13	13	42	401	0.665426541450331	14507	2.97251185731024	0.00147686900447952	0.00429421705873383	0.881318681318681
1073	NLRX1	6	9	5	5	10	0	0	0	0	35	7	7	4	32	0.664942022085977	975	2.96878478527675	0.00149489957172766	0.00434259269811287	0.914285714285714
1074	SLC6A17	4	3	0	0	12	0	0	0	0	19	4	4	2	19	0.66482778861291	727	2.96790606625316	0.00149917972845193	0.00435097133480881	1
1075	ANGPTL6	1	0	3	1	7	0	0	0	0	12	3	3	2	12	0.66457281117941	470	2.96594470138007	0.00150877370515312	0.00437474198973235	1
1076	ACO2	5	5	0	0	19	0	0	0	0	29	6	6	1	25	0.66440575699884	780	2.96465966922185	0.00151508974560344	0.00438897280394602	0.862068965517241
1077	ATOH8	4	6	0	0	8	0	0	0	0	18	5	5	3	16	0.664283710065919	321	2.96372084666092	0.00151971937261353	0.00439829645722968	0.888888888888889
1078	TUBB4B	3	2	1	0	2	0	0	0	0	8	2	2	1	6	0.663832521472478	445	2.9602501651729	0.00153694662459558	0.00444402841267572	0.75
1079	SPC24	0	1	0	0	10	0	0	0	0	11	2	2	2	11	0.663463367168753	197	2.95741051668271	0.00155117390293247	0.00448100931922197	1
1080	UBE2Z	2	2	0	0	4	0	0	0	0	8	2	2	1	8	0.66272208691208	354	2.95170836086215	0.00158010626595095	0.00456036225089734	1
1081	KCNS1	1	2	1	3	27	1	0	0	0	35	8	8	4	32	0.66234230043827	526	2.94878692644823	0.00159511922311673	0.00459943257951418	0.914285714285714
1082	ANXA9	0	0	1	1	3	0	0	0	0	5	1	1	1	5	0.662132034355964	345	2.94716949504588	0.00160348684027323	0.00460081426526277	1
1083	DCHS1	10	9	3	2	34	4	0	0	0	62	10	10	8	48	0.662150013853211	3298	2.94730779887086	0.00160276977861895	0.00460081426526277	0.774193548387097
1084	DRC3	0	0	0	0	5	0	0	1	0	6	1	1	1	5	0.662132034355964	523	2.94716949504588	0.00160348684027323	0.00460081426526277	0.833333333333333
1085	MEX3A	2	4	1	0	35	0	0	0	0	42	6	6	2	38	0.662107254260522	520	2.94697887892709	0.00160447560378252	0.00460081426526277	0.904761904761905
1086	MMRN1	1	1	0	0	3	0	0	0	0	5	1	1	1	5	0.662132034355964	1228	2.94716949504588	0.00160348684027323	0.00460081426526277	1
1087	RNF14	2	2	0	0	12	1	0	0	0	17	5	5	2	17	0.662070812943696	474	2.94669856110535	0.00160593067712733	0.00460081426526277	1
1088	STRA6	3	2	0	0	0	0	0	0	0	5	2	2	1	5	0.662132034355964	707	2.94716949504588	0.00160348684027323	0.00460081426526277	1
1089	NGFR	1	2	0	1	5	0	0	0	0	9	5	5	2	7	0.661900753465172	427	2.94539041127055	0.00161273693207808	0.00461607072294526	0.777777777777778
1090	CYP4F8	3	5	0	0	4	1	0	0	0	13	6	6	2	10	0.661811799276406	520	2.94470614828004	0.00161630758783449	0.00462204656080743	0.769230769230769
1091	PLCG1	4	6	0	1	6	0	0	0	0	17	6	6	3	13	0.661764705882353	1291	2.94434389140271	0.00161820084985576	0.00462321910999119	0.764705882352941
1092	ABCA2	14	23	7	3	34	1	0	1	0	83	10	10	6	77	0.661403148361546	2466	2.9415626797042	0.00163280373161379	0.00465640368841736	0.927710843373494
1093	MAP3K19	2	0	4	4	11	4	0	0	0	25	7	7	2	22	0.661421356237309	1328	2.941702740287	0.00163206547585959	0.00465640368841736	0.88
1094	ELFN1	6	8	0	4	5	0	0	0	0	23	5	5	3	19	0.661178555703763	828	2.9398350438751	0.00164193511039834	0.00467816429534884	0.826086956521739
1095	PCSK5	3	3	0	0	8	0	0	0	0	14	5	5	1	10	0.660714285714286	1860	2.93626373626374	0.00166095880904005	0.00472804439066468	0.714285714285714
1096	SLC35E4	2	3	0	0	5	0	0	0	0	10	4	4	1	8	0.660355339059327	350	2.93350260814867	0.00167580419163604	0.00476595042457075	0.8
1097	TGFB1I1	1	1	0	0	5	0	0	0	0	7	1	1	1	7	0.66018862050852	461	2.93222015775785	0.00168274037680971	0.00478131427029705	1
1098	GPR39	6	10	0	0	15	1	0	0	0	32	8	8	4	29	0.659811282208716	453	2.92931755545166	0.0016985358603322	0.00482179988766435	0.90625
1099	ADAMTS1	1	1	0	0	4	0	0	0	0	6	1	1	1	6	0.659517796864424	967	2.92705997588019	0.00171091443196825	0.00483931060294467	1
1100	APBA2	0	5	0	1	5	1	0	0	0	12	4	4	1	10	0.659517796864425	749	2.92705997588019	0.00171091443196825	0.00483931060294467	0.833333333333333
1101	NFX1	0	1	0	0	4	1	0	0	0	6	1	1	1	5	0.659517796864425	1120	2.92705997588019	0.00171091443196825	0.00483931060294467	0.833333333333333
1102	RHOT1	0	1	0	0	5	0	0	0	0	6	3	3	1	6	0.659517796864425	691	2.92705997588019	0.00171091443196825	0.00483931060294467	1
1103	TMEM200C	5	4	3	2	3	0	0	0	0	17	4	4	2	14	0.659241575363915	621	2.92493519510704	0.00172263981362519	0.00486805829471417	0.823529411764706
1104	CACNA1G	6	5	1	1	27	2	0	0	0	42	9	9	4	31	0.658671751485074	2377	2.92055193450057	0.00174705977016831	0.00493259538370891	0.738095238095238
1105	ZNF469	24	22	1	1	50	1	0	0	0	99	11	11	7	78	0.658060310838477	3925	2.91584854491136	0.00177361324962177	0.00500303393581093	0.787878787878788
1106	ANGPT4	1	4	0	1	12	0	0	1	0	19	5	5	2	16	0.657832792092763	503	2.91409840071356	0.00178358723969918	0.00502661973430592	0.842105263157895
1107	CYBA	3	2	0	0	2	0	0	0	0	7	2	2	2	7	0.657650484370468	195	2.91269603361898	0.00179161605736555	0.00503105157730489	1
1108	EIF4G2	3	3	0	0	1	0	0	0	0	7	3	3	1	6	0.657650484370468	907	2.91269603361898	0.00179161605736555	0.00503105157730489	0.857142857142857
1109	GOLGA6L6	0	0	0	0	7	0	0	0	0	7	3	3	2	6	0.657650484370468	750	2.91269603361898	0.00179161605736555	0.00503105157730489	0.857142857142857
1110	SLC45A3	1	2	0	0	4	0	0	0	0	7	3	3	1	6	0.657650484370468	553	2.91269603361898	0.00179161605736555	0.00503105157730489	0.857142857142857
1111	UNC5B	1	1	2	0	11	0	0	0	0	15	6	6	2	13	0.656903559372885	945	2.9069504567145	0.00182485498414098	0.00511977766477716	0.866666666666667
1112	PAOX	1	7	0	2	4	2	0	0	0	16	6	6	1	14	0.656575238752677	511	2.90442491348213	0.0018396422211332	0.00515662302452534	0.875
1113	HPSE2	2	1	0	1	3	1	0	0	0	8	3	3	1	7	0.65625	592	2.90192307692308	0.00185439799043896	0.00519331404869563	0.875
1114	XYLT2	1	0	2	3	7	0	0	0	0	13	5	5	1	10	0.656179237376147	865	2.90137874904728	0.00185762264014522	0.00519767483782105	0.769230769230769
1115	OR10P1	1	6	0	0	2	1	0	0	0	10	3	3	1	8	0.656066017177982	313	2.90050782444602	0.00186279268379863	0.00520746618421554	0.8
1116	MATN1	1	1	0	1	11	0	0	0	0	14	4	4	1	10	0.655484049664045	496	2.89603115126189	0.00188957441786741	0.00527760166710818	0.714285714285714
1117	NCR2	4	2	0	1	1	0	0	0	0	8	3	3	1	8	0.655330085889911	276	2.89484681453777	0.00189671801619495	0.00529281115172755	1
1118	B3GNT6	0	1	0	1	17	3	0	0	0	22	5	5	2	18	0.655191525562413	384	2.89378096586472	0.00190316789928713	0.00530131755324216	0.818181818181818
1119	RRP7A	0	3	0	2	6	0	0	0	0	11	4	4	2	8	0.655191525562413	280	2.89378096586472	0.00190316789928713	0.00530131755324216	0.727272727272727
1120	PCDHGA12	2	5	1	3	14	0	0	0	0	25	5	5	2	23	0.655104076400856	932	2.89310828000659	0.00190724884663696	0.00530794165622088	0.92
1121	TUBGCP6	3	7	0	3	35	1	0	0	0	49	9	9	4	41	0.654767978465082	1819	2.89052291126986	0.00192300747770147	0.00534702436038847	0.836734693877551
1122	DND1	2	5	2	4	8	1	0	0	0	22	6	6	2	20	0.654049422569364	353	2.88499555822588	0.00195709592154014	0.00543283578338999	0.909090909090909
1123	ZNF425	3	1	0	0	9	2	0	0	0	15	6	6	1	13	0.654044011451988	752	2.88495393424606	0.00195735469513858	0.00543283578338999	0.866666666666667
1124	COL22A1	2	2	1	2	14	0	0	0	0	21	7	7	2	16	0.653740637647299	1626	2.88262028959461	0.00197191262169838	0.00546837334682727	0.761904761904762
1125	WDR81	11	16	16	16	51	4	0	0	0	114	9	9	7	105	0.653140347504856	1941	2.87800267311428	0.00200100873994646	0.00554412821547834	0.921052631578947
1126	ALX3	8	6	0	1	11	1	0	0	0	27	5	5	3	29	0.652737861243743	343	2.87490662495187	0.0020207349949346	0.00559381081635094	1.07407407407407
1127	FRZB	1	2	0	0	3	0	0	0	0	6	1	1	1	6	0.652368927062182	325	2.8720686697091	0.0020389717188628	0.00563428621249588	1
1128	GALNT6	0	2	0	0	4	0	0	0	0	6	2	2	1	5	0.652368927062182	622	2.8720686697091	0.0020389717188628	0.00563428621249588	0.833333333333333
1129	OR10G8	3	3	0	0	7	0	0	0	0	13	3	3	1	10	0.651913364165609	311	2.86856433973545	0.00206169662183131	0.00569203575752719	0.769230769230769
1130	NR2E3	0	1	2	0	7	0	0	1	0	11	3	3	2	9	0.651776695296637	410	2.86751304074336	0.00206855877076995	0.00570592715795568	0.818181818181818
1131	SMTN	4	3	1	0	8	0	0	0	0	16	5	5	2	12	0.65167354345604	1002	2.86671956504646	0.00207375174509561	0.00571519380147039	0.75
1132	CAMSAP2	4	4	0	0	10	1	0	0	0	19	5	5	1	15	0.651315789473684	1478	2.86396761133603	0.00209185393972866	0.00575999004428819	0.789473684210526
1133	BRPF1	5	5	0	0	10	0	0	0	0	20	5	5	1	20	0.650888347648318	1220	2.86067959729476	0.00211367019890596	0.00578937610719673	1
1134	HIVEP3	1	3	2	2	8	0	0	0	0	16	7	7	2	12	0.650888347648318	2406	2.86067959729476	0.00211367019890596	0.00578937610719673	0.75
1135	RGMB	1	1	1	1	4	0	0	0	0	8	3	3	2	7	0.650888347648318	478	2.86067959729476	0.00211367019890596	0.00578937610719673	0.875
1136	RORA	2	3	0	1	1	1	0	0	0	8	3	3	1	6	0.650888347648318	556	2.86067959729476	0.00211367019890596	0.00578937610719673	0.75
1137	SMUG1	1	1	1	2	3	0	0	0	0	8	3	3	2	7	0.650888347648318	270	2.86067959729476	0.00211367019890596	0.00578937610719673	0.875
1138	TBRG4	1	0	0	1	6	0	0	0	0	8	2	2	1	8	0.650888347648318	642	2.86067959729476	0.00211367019890596	0.00578937610719673	1
1139	PLIN4	11	14	0	0	9	0	0	0	0	34	7	7	4	25	0.650627068928225	1357	2.85866976098634	0.00212710705785668	0.00582106470530226	0.735294117647059
1140	HS3ST6	2	3	2	3	3	0	0	0	0	13	6	6	2	12	0.650263624980476	311	2.85587403831136	0.00214592683622539	0.00586741574431099	0.923076923076923
1141	ITIH1	0	2	0	0	8	0	0	1	0	11	5	5	1	8	0.65	911	2.85384615384615	0.002159672150708	0.00588949964458167	0.727272727272727
1142	OR1L4	0	0	0	0	10	0	0	0	0	10	6	6	1	8	0.65	311	2.85384615384615	0.002159672150708	0.00588949964458167	0.8
1143	OR1S2	0	0	0	0	5	0	0	0	0	5	4	4	1	4	0.65	325	2.85384615384615	0.002159672150708	0.00588949964458167	0.8
1144	SEMA3E	9	9	0	0	9	0	0	0	0	27	6	6	1	26	0.64965695281391	775	2.85120732933777	0.0021776780234255	0.00593341118795217	0.962962962962963
1145	GRIP2	0	2	0	0	14	3	0	0	0	19	6	6	3	18	0.649525803035249	1140	2.85019848488653	0.0021845977003675	0.00594706640353318	0.947368421052632
1146	NKX2-6	3	2	0	5	15	0	0	0	0	25	8	8	2	19	0.648994949366117	301	2.84611499512397	0.00221281048514355	0.00601861281168624	0.76
1147	CCDC88C	7	9	1	2	16	0	0	0	0	35	7	7	5	31	0.648923160035125	2028	2.84556276950096	0.00221665104743152	0.00602380236690849	0.885714285714286
1148	LAMC3	2	6	0	0	11	1	0	0	0	20	9	9	2	16	0.648743686707646	1575	2.84418220544343	0.00222627889537952	0.00604469626907488	0.8
1149	TAS2R46	0	0	0	0	37	0	0	0	0	37	7	7	6	27	0.648648648648649	309	2.84345114345114	0.0022313925444164	0.00605330771187634	0.72972972972973
1150	SLITRK1	6	6	0	0	5	2	0	0	0	19	4	4	2	19	0.647735816596814	696	2.83642935843703	0.0022810534694524	0.00618264666459402	1
1151	NPFFR1	16	8	2	3	13	0	0	0	0	42	8	8	2	41	0.647656840393476	430	2.83582184918059	0.00228539672749206	0.00618903701094071	0.976190476190476
1152	ABCC11	1	3	0	1	4	0	0	0	0	9	2	2	1	7	0.647603013860688	1382	2.83540779892837	0.00228836118233233	0.00619168559490441	0.777777777777778
1153	PIGC	1	3	0	0	1	0	0	0	0	5	3	3	1	5	0.647487373415292	297	2.8345182570407	0.00229474177259681	0.00619282260189113	1
1154	ULBP3	2	1	0	0	2	0	0	0	0	5	1	1	1	5	0.647487373415292	244	2.8345182570407	0.00229474177259681	0.00619282260189113	1
1155	VLDLR	0	1	0	0	4	0	0	0	0	5	1	1	1	5	0.647487373415292	873	2.8345182570407	0.00229474177259681	0.00619282260189113	1
1156	ALPK3	7	3	1	4	15	0	0	0	0	30	9	9	2	25	0.647313912747197	1907	2.83318394420921	0.0023043428724836	0.00620798334790958	0.833333333333333
1157	NBL1	1	1	0	0	4	0	0	0	0	6	1	1	1	6	0.647313912747197	216	2.83318394420921	0.0023043428724836	0.00620798334790958	1
1158	PTGER4	10	4	0	0	24	1	0	0	0	39	8	8	4	29	0.647274831629185	488	2.8328833202245	0.00230651103919322	0.00620845847078174	0.743589743589744
1159	MATK	5	5	0	0	6	0	0	0	0	16	5	5	2	11	0.64709708691208	508	2.83151605316984	0.00231639539866857	0.00622968460539252	0.6875
1160	GRM6	5	0	0	0	12	0	0	1	0	18	9	9	2	11	0.647058823529412	877	2.83122171945701	0.00231852823095458	0.00623004525507363	0.611111111111111
1161	SLC27A4	1	2	3	5	17	0	0	0	0	28	10	10	2	25	0.646106794916776	643	2.82389842243674	0.00237217091196817	0.00636869658277761	0.892857142857143
1162	PCDHA3	4	8	4	1	23	0	0	0	0	40	8	8	5	30	0.646057280317011	950	2.82351754090008	0.00237499133398589	0.00637078140106197	0.75
1163	CTSB	2	2	0	0	8	0	0	0	0	12	3	3	2	12	0.645833333333333	339	2.82179487179487	0.00238778561750441	0.00639959395508276	1
1164	BARX1	4	2	1	1	1	0	0	0	0	9	1	1	1	9	0.645628907975536	254	2.82022236904258	0.00239951903661295	0.00642000071856015	1
1165	USP6	3	1	0	1	4	0	0	0	0	9	4	4	2	8	0.645628907975536	1406	2.82022236904258	0.00239951903661295	0.00642000071856015	0.888888888888889
1166	CST3	1	0	0	0	6	0	0	0	0	7	1	1	1	7	0.645395278995195	146	2.81842522303996	0.00241299252861693	0.00645051261723754	1
1167	ADCY5	3	3	0	0	7	1	0	0	0	14	4	4	2	12	0.645023577563565	1261	2.81556598125819	0.00243456986398738	0.00650261719455755	0.857142857142857
1168	NPDC1	1	5	0	1	10	0	0	0	0	17	4	4	2	16	0.644841800072316	325	2.81416769286397	0.0024451855059231	0.00652537947085813	0.941176470588235
1169	PDE4A	3	3	0	4	29	0	0	0	0	39	9	9	3	38	0.644136419065632	886	2.80874168512024	0.00248677676898701	0.00663069562782935	0.974358974358974
1170	IGLON5	5	5	1	2	6	0	0	0	0	19	4	4	3	20	0.6430270748038	336	2.80020826772154	0.00255348227795105	0.00679692934276124	1.05263157894737
1171	SLC39A3	6	4	3	2	5	0	0	0	0	20	4	4	3	20	0.643029851942814	314	2.80022963032934	0.00255331328690023	0.00679692934276124	1
1172	FOXRED1	2	2	0	0	6	0	1	0	0	11	3	3	1	10	0.642824346533225	486	2.79864881948635	0.00256584578824992	0.00680658835912766	0.909090909090909
1173	GZMK	3	2	0	0	2	0	0	0	0	7	3	3	1	7	0.642857142857143	264	2.7989010989011	0.00256384202284932	0.00680658835912766	1
1174	SDR39U1	2	1	0	0	4	0	0	0	0	7	3	3	1	6	0.642857142857143	293	2.7989010989011	0.00256384202284932	0.00680658835912766	0.857142857142857
1175	TRRAP	0	1	0	0	13	0	0	0	0	14	5	5	1	9	0.642857142857143	3859	2.7989010989011	0.00256384202284932	0.00680658835912766	0.642857142857143
1176	BMP3	0	2	0	1	9	1	0	0	0	13	4	4	1	9	0.642581030045636	472	2.7967771541972	0.00258075601486407	0.00683450849475897	0.692307692307692
1177	SREBF2	1	0	1	1	10	0	0	2	0	15	6	6	1	9	0.642581030045636	1141	2.7967771541972	0.00258075601486407	0.00683450849475897	0.6
1178	ECM1	0	0	0	1	5	0	0	0	0	6	4	4	1	5	0.642258898432212	567	2.79429921870932	0.00260061640618303	0.00686377759362617	0.833333333333333
1179	MTA1	0	1	0	0	5	0	0	0	0	6	3	3	1	5	0.642258898432212	715	2.79429921870932	0.00260061640618303	0.00686377759362617	0.833333333333333
1180	XDH	1	2	0	1	2	0	0	0	0	6	2	2	1	5	0.642258898432212	1333	2.79429921870932	0.00260061640618303	0.00686377759362617	0.833333333333333
1181	ZP1	2	3	0	0	4	0	0	0	0	9	2	2	2	9	0.642258898432212	638	2.79429921870932	0.00260061640618303	0.00686377759362617	1
1182	ACACB	2	2	0	0	1	0	0	0	0	5	2	2	1	4	0.641421356237309	2458	2.78785658644084	0.0026529013136839	0.00691395768792032	0.8
1183	BMPER	0	2	0	0	3	0	0	0	0	5	2	2	1	4	0.641421356237309	685	2.78785658644084	0.0026529013136839	0.00691395768792032	0.8
1184	CSF1R	3	4	1	1	9	2	0	0	0	20	4	4	3	17	0.64142135623731	972	2.78785658644084	0.0026529013136839	0.00691395768792032	0.85
1185	KIF7	1	3	0	0	6	0	0	0	0	10	4	4	2	8	0.641421356237309	1343	2.78785658644084	0.0026529013136839	0.00691395768792032	0.8
1186	LARGE1	0	1	0	0	3	1	0	0	0	5	1	1	1	4	0.641421356237309	756	2.78785658644084	0.0026529013136839	0.00691395768792032	0.8
1187	LILRB1	0	0	0	1	33	0	0	0	0	34	7	7	3	30	0.641528268435016	652	2.78867898796166	0.00264617470050199	0.00691395768792032	0.882352941176471
1188	MOXD1	1	1	1	0	2	0	0	0	0	5	2	2	1	4	0.641421356237309	613	2.78785658644084	0.0026529013136839	0.00691395768792032	0.8
1189	OR4N2	1	1	0	0	3	0	0	0	0	5	2	2	1	4	0.641421356237309	307	2.78785658644084	0.0026529013136839	0.00691395768792032	0.8
1190	PDE12	8	8	0	0	14	0	0	0	0	30	6	6	1	24	0.641421356237309	609	2.78785658644084	0.0026529013136839	0.00691395768792032	0.8
1191	POLR3B	0	2	0	0	2	1	0	0	0	5	2	2	1	4	0.641421356237309	1133	2.78785658644084	0.0026529013136839	0.00691395768792032	0.8
1192	PRAMEF7	1	1	0	0	3	0	0	0	0	5	1	1	1	4	0.641421356237309	474	2.78785658644084	0.0026529013136839	0.00691395768792032	0.8
1193	RNH1	0	1	0	2	2	0	0	0	0	5	2	2	1	4	0.641421356237309	461	2.78785658644084	0.0026529013136839	0.00691395768792032	0.8
1194	SEMA6B	0	0	0	4	7	0	0	0	0	11	7	7	1	9	0.641878197434529	888	2.79137074949638	0.00262426575037822	0.00691395768792032	0.818181818181818
1195	TCF3	1	1	0	0	3	0	0	1	0	6	3	3	1	4	0.641421356237309	654	2.78785658644084	0.0026529013136839	0.00691395768792032	0.666666666666667
1196	TSPAN15	1	1	0	0	3	0	0	1	0	6	1	1	1	5	0.641421356237309	294	2.78785658644084	0.0026529013136839	0.00691395768792032	0.833333333333333
1197	ZSCAN1	3	3	2	1	2	0	0	0	0	11	4	4	2	10	0.641070608663331	408	2.78515852817947	0.00267507794222566	0.00696592977937959	0.909090909090909
1198	CTNND2	2	2	1	0	4	0	0	0	0	9	3	3	1	8	0.640862994774041	1225	2.78356149826185	0.00268828343317984	0.00698281621768463	0.888888888888889
1199	HRC	0	2	1	1	4	1	0	0	0	9	4	4	2	7	0.640862994774041	700	2.78356149826185	0.00268828343317984	0.00698281621768463	0.777777777777778
1200	SLFN11	2	2	0	0	5	0	0	0	0	9	5	5	1	7	0.640862994774041	901	2.78356149826185	0.00268828343317984	0.00698281621768463	0.777777777777778
1201	FOXRED2	2	3	0	1	5	0	0	1	0	12	3	3	2	11	0.64073609444148	684	2.78258534185754	0.0026963840136961	0.00699802578741943	0.916666666666667
1202	GIMAP6	5	5	0	0	2	0	0	0	0	12	3	3	1	12	0.640471680981652	362	2.78055139216655	0.00271333347717539	0.00703615677899809	1
1203	GSE1	2	1	2	0	12	0	0	0	0	17	7	7	3	15	0.640228439793128	1217	2.77868030610099	0.00272901063345232	0.00707092780089018	0.882352941176471
1204	PLEKHM2	3	3	0	0	13	0	0	0	0	19	5	5	2	17	0.640108319449221	1019	2.77775630345555	0.00273678263838328	0.00708517565103048	0.894736842105263
1205	KLHL26	7	15	0	1	4	1	0	0	0	28	7	7	2	21	0.639793341513325	615	2.77533339625634	0.00275725725441189	0.00713225797676504	0.75
1206	ABCB6	1	2	0	0	10	1	0	0	0	14	5	5	2	12	0.637998608238533	842	2.76152775568102	0.00287658131467461	0.00742581318109788	0.857142857142857
1207	PIPOX	0	1	2	0	5	0	0	0	0	8	4	4	1	8	0.637944173824159	390	2.76110902941661	0.00288027210007935	0.00742581318109788	1
1208	SETX	0	3	0	0	4	1	0	0	0	8	4	4	1	7	0.637944173824159	2677	2.76110902941661	0.00288027210007935	0.00742581318109788	0.875
1209	TBX21	1	1	0	0	4	2	0	0	0	8	3	3	1	7	0.637944173824159	535	2.76110902941661	0.00288027210007935	0.00742581318109788	0.875
1210	EPN2	4	7	0	1	3	0	0	0	0	15	5	5	2	12	0.637377344785321	641	2.75674880604093	0.00291895899405281	0.00751933486319224	0.8
1211	KCND3	2	6	2	4	27	0	0	0	0	41	5	5	4	34	0.637105374233162	655	2.75465672487048	0.00293768715695319	0.00756133019671603	0.829268292682927
1212	ZNRF4	5	4	0	0	10	1	0	0	0	20	4	4	2	15	0.636871843353823	429	2.75286033349094	0.00295385467993636	0.00759667082290565	0.75
1213	OR8G5	5	1	0	0	5	0	0	0	0	11	6	6	2	7	0.636363636363636	346	2.74895104895105	0.00298931570620764	0.00766888646604874	0.636363636363636
1214	SFI1	3	2	0	1	10	3	0	0	0	19	5	5	2	14	0.636367908298407	1242	2.74898390998774	0.00298901603278046	0.00766888646604874	0.736842105263158
1215	SPIDR	8	7	0	0	10	0	0	0	0	25	5	5	1	25	0.636396103067893	916	2.74920079282994	0.00298703886696805	0.00766888646604874	1
1216	RAD54L2	1	2	0	0	10	0	0	0	0	13	4	4	2	12	0.635982073305105	1467	2.74601594850081	0.00301619155277633	0.00773147127467418	0.923076923076923
1217	ABCC8	2	1	0	0	3	0	0	0	0	6	1	1	1	6	0.63511002862997	1581	2.73930791253823	0.00307843404658914	0.00787806151331556	1
1218	ENOSF1	1	1	2	1	1	0	0	0	0	6	1	1	1	6	0.63511002862997	450	2.73930791253823	0.00307843404658914	0.00787806151331556	1
1219	GRK7	0	4	2	1	9	0	0	0	0	16	4	4	2	15	0.635033369120796	553	2.73871822400612	0.00308396057449245	0.00788004882868577	0.9375
1220	SNAI1	1	7	0	0	9	0	0	0	0	17	5	5	2	15	0.63502912522558	264	2.73868557865831	0.00308426678569029	0.00788004882868577	0.882352941176471
1221	GCN1	1	2	0	2	9	0	0	0	0	14	5	5	3	12	0.634934806894715	2671	2.73796005303627	0.00309107923742746	0.00789098606311335	0.857142857142857
1222	ARSI	8	14	0	1	22	0	0	0	0	45	7	7	3	41	0.634871732969895	569	2.7374748689992	0.00309564251604011	0.00789616834901556	0.911111111111111
1223	NTNG2	5	6	1	0	11	0	0	0	0	23	5	5	1	21	0.634617133813589	530	2.73551641395069	0.00311412400263955	0.00793681481294152	0.91304347826087
1224	SON	1	3	3	2	9	0	0	1	0	19	8	8	4	16	0.634122975687394	2426	2.73171519759534	0.00315027895973297	0.00802240156657488	0.842105263157895
1225	PPP1R12C	2	0	1	0	18	0	0	0	0	21	8	8	1	16	0.633840960560944	782	2.7295458504688	0.00317108145077816	0.00806878439353103	0.761904761904762
1226	ZNF324	0	5	0	0	7	0	0	0	0	12	6	6	1	12	0.633629449216106	553	2.72791884012389	0.00318676436003595	0.00810207545695927	1
1227	MAP4K1	0	2	1	1	15	0	0	0	0	19	7	7	1	19	0.633449152943828	833	2.72653194572176	0.0032001878357657	0.00812957252166397	1
1228	TULP2	0	1	0	1	13	0	0	0	0	15	4	4	2	13	0.633333333333333	520	2.72564102564103	0.00320883769150349	0.00814490804919899	0.866666666666667
1229	DTX2	8	7	0	0	15	1	0	0	0	31	7	7	4	29	0.633113682696854	622	2.72395140536041	0.00322529984665998	0.00818003223925074	0.935483870967742
1230	MEGF8	21	20	5	3	29	0	0	1	0	79	9	9	3	55	0.632415732368541	2778	2.71858255668108	0.00327811461920113	0.00830722216914629	0.69620253164557
1231	STK10	3	4	0	1	3	0	0	0	0	11	3	3	1	10	0.63212973861329	968	2.71638260471762	0.003299979850656	0.00835583850080808	0.909090909090909
1232	KIR2DL1	3	1	0	0	37	0	0	0	0	41	7	7	4	29	0.632053989326173	348	2.71579991789364	0.0033057930759739	0.00836376381315798	0.707317073170732
1233	COL6A3	18	22	3	10	26	1	0	0	0	80	9	9	7	70	0.631925786758754	3177	2.71481374429811	0.00331565270487422	0.00838190549966986	0.875
1234	FCGBP	13	18	3	2	49	1	0	1	0	87	15	15	10	69	0.631554749988195	5405	2.71195961529381	0.0033443370637567	0.00844072763378917	0.793103448275862
1235	ROBO3	8	4	1	1	5	0	0	0	0	19	5	5	2	12	0.631578947368421	1386	2.71214574898785	0.00334245961877289	0.00844072763378917	0.631578947368421
1236	CYP11B2	1	3	0	1	5	0	0	0	0	10	2	2	2	10	0.631066017177982	503	2.70820013213832	0.00338246073990867	0.00853004055525511	1
1237	MMP14	2	3	0	1	0	0	0	0	0	6	3	3	1	6	0.630922317655456	582	2.70709475119582	0.00339374410757887	0.00855157670438426	1
1238	HTT	6	7	0	1	4	0	0	0	0	18	7	7	3	14	0.630752966144071	3144	2.70579204726208	0.00340708509836807	0.00857825868466338	0.777777777777778
1239	AXL	1	1	0	0	3	2	0	0	0	7	3	3	1	5	0.630601937481871	894	2.70463028832208	0.00341902240555936	0.00858059004680235	0.714285714285714
1240	EGFR	0	1	0	0	6	0	0	0	0	7	3	3	1	5	0.630601937481871	1210	2.70463028832208	0.00341902240555936	0.00858059004680235	0.714285714285714
1241	KANK4	0	3	0	0	4	0	0	0	0	7	3	3	1	5	0.630601937481871	995	2.70463028832208	0.00341902240555936	0.00858059004680235	0.714285714285714
1242	TBC1D3B	3	0	0	0	2	2	0	0	0	7	5	5	1	5	0.630601937481871	549	2.70463028832208	0.00341902240555936	0.00858059004680235	0.714285714285714
1243	PAQR8	1	2	1	4	10	0	0	0	0	18	5	5	1	17	0.630344115428475	354	2.7026470417575	0.00343948752497969	0.00862500612659831	0.944444444444444
1244	CDH23	5	7	5	5	19	4	0	1	0	46	8	8	3	37	0.630276374823921	3354	2.70212596018401	0.00344488279009425	0.00863159136392587	0.804347826086957
1245	POLL	3	2	3	3	1	0	0	0	0	12	3	3	1	11	0.630055014314985	575	2.70042318703835	0.00346256631711861	0.00866197368415626	0.916666666666667
1246	TRPC7	4	7	1	1	18	0	0	0	0	31	8	8	3	30	0.630080797645088	862	2.70062152034683	0.00346050241179274	0.00866197368415626	0.967741935483871
1247	CD5L	6	6	0	1	2	2	0	0	0	17	3	3	1	14	0.629829810658032	347	2.69869085121563	0.00348064049289121	0.0086972749769484	0.823529411764706
1248	CLEC10A	0	2	1	0	7	0	0	0	0	10	2	2	1	10	0.629809703885628	316	2.6985361837356	0.00348225831608329	0.0086972749769484	1
1249	TRIL	4	0	2	1	16	0	0	0	0	23	4	4	2	16	0.629502321330142	811	2.69617170253956	0.00350707503785319	0.00875224410967846	0.695652173913043
1250	TLE6	8	5	0	3	7	0	0	2	0	25	5	5	4	18	0.629342336267518	572	2.69494104821168	0.0035200542765379	0.0087776073439749	0.72
1251	CPXM1	7	6	0	0	6	1	0	2	0	22	5	5	3	15	0.629105339059327	734	2.69311799276406	0.00353936062532567	0.00881869469955245	0.681818181818182
1252	ITPRIPL1	2	2	2	1	1	0	0	0	0	8	3	3	1	7	0.628791260736239	563	2.69070200566338	0.00356509265441318	0.00886863033025211	0.875
1253	RTKN	2	3	0	0	3	0	0	0	0	8	3	3	1	7	0.628791260736239	563	2.69070200566338	0.00356509265441318	0.00886863033025211	0.875
1254	SFRP4	6	6	0	1	20	0	0	0	0	33	7	7	2	30	0.628564869306645	346	2.68896053312804	0.00358374463698896	0.00890792028189361	0.909090909090909
1255	ATP8B3	1	1	1	1	10	0	0	0	0	14	6	6	3	10	0.628249652059633	1300	2.6865357850741	0.00360986070639258	0.00896568591380531	0.714285714285714
1256	FHL3	4	5	0	0	11	0	0	0	0	20	6	6	4	20	0.628033008588991	280	2.68486929683839	0.00362790874392549	0.00899865428560934	1
1257	PIK3CG	5	7	0	0	23	1	0	0	0	36	8	8	3	32	0.62802103362878	1102	2.68477718175985	0.0036289087061312	0.00899865428560934	0.888888888888889
1258	PPP2R5D	1	1	0	0	4	0	0	1	0	7	2	2	1	5	0.627961158827728	602	2.68431660636714	0.00363391222815879	0.00900389858121696	0.714285714285714
1259	YIF1B	4	3	0	0	9	0	0	1	0	17	6	6	2	16	0.62776213586401	314	2.68278566049238	0.00365058838177368	0.00903803334868035	0.941176470588235
1260	FBXO46	3	5	1	4	5	0	0	0	0	18	5	5	4	15	0.627672057714238	603	2.68209275164798	0.00365815858562923	0.00904958754873518	0.833333333333333
1261	SBNO2	5	10	0	1	8	0	0	0	0	24	9	9	2	18	0.627527507157493	1366	2.6809808242884	0.00367033611211476	0.00907251202336376	0.75
1262	MUC4	18	11	22	9	150	1	0	1	0	212	9	9	34	158	0.627391338818992	5412	2.67993337553071	0.00368184073965505	0.009093738181858	0.745283018867924
1263	XIRP1	5	8	1	1	13	0	0	0	0	28	8	8	4	23	0.627352285422237	1843	2.67963296478644	0.00368514625786354	0.00909469587154445	0.821428571428571
1264	LDLR	3	3	1	1	8	0	0	2	0	18	5	5	1	13	0.626895630368119	860	2.67612023360092	0.00372399603066509	0.00918330350283472	0.722222222222222
1265	EPB42	1	2	0	0	1	1	0	0	0	5	1	1	1	5	0.626776695296637	721	2.67520534843567	0.00373417449909552	0.00920112404243537	1
1266	ACTL6B	0	0	6	4	8	0	0	0	0	18	4	4	2	16	0.625987052942576	426	2.66913117648135	0.00380238716401726	0.00935441262055391	0.888888888888889
1267	ZIC1	6	2	1	0	8	1	0	0	0	18	5	5	3	15	0.625987052942576	447	2.66913117648135	0.00380238716401726	0.00935441262055391	0.833333333333333
1268	HECW1	9	10	1	1	25	0	0	0	0	46	7	7	3	38	0.625499364630635	1606	2.66537972792796	0.00384507169377157	0.0094519625153675	0.826086956521739
1269	KCNK12	11	16	2	2	21	0	0	0	0	52	7	7	5	46	0.625279754876559	430	2.66369042212737	0.00386443270984704	0.00949206994215385	0.884615384615385
1270	ASH2L	0	1	0	0	3	0	0	1	0	5	2	2	1	3	0.625	628	2.66153846153846	0.00388922268679825	0.00949943615019153	0.6
1271	ENPEP	3	6	1	1	6	0	0	0	0	17	4	4	2	17	0.624936603151827	957	2.66105079347559	0.0038948602502229	0.00949943615019153	1
1272	FAM43B	11	7	0	0	6	0	0	0	0	24	6	6	2	16	0.625	329	2.66153846153846	0.00388922268679825	0.00949943615019153	0.666666666666667
1273	NEBL	0	1	0	0	2	1	0	2	0	6	3	3	1	3	0.625	1014	2.66153846153846	0.00388922268679825	0.00949943615019153	0.5
1274	NLRC5	5	10	2	1	25	0	0	0	0	43	7	7	3	34	0.624957213297205	1866	2.66120933305542	0.00389302669075231	0.00949943615019153	0.790697674418605
1275	PARP4	0	0	0	0	8	0	0	0	0	8	7	7	2	5	0.625	1724	2.66153846153846	0.00388922268679825	0.00949943615019153	0.625
1276	TSC22D1	0	2	0	0	6	0	0	0	0	8	4	4	1	6	0.625	1073	2.66153846153846	0.00388922268679825	0.00949943615019153	0.75
1277	UXS1	0	2	0	2	6	0	0	0	0	10	3	3	1	7	0.625	425	2.66153846153846	0.00388922268679825	0.00949943615019153	0.7
1278	WDR55	1	2	1	0	9	0	0	0	0	13	3	3	1	9	0.625	383	2.66153846153846	0.00388922268679825	0.00949943615019153	0.692307692307692
1279	RBM15	4	6	0	0	15	1	0	0	0	26	8	8	1	22	0.624716949504588	977	2.65936115003529	0.00391444962051612	0.00953974938791928	0.846153846153846
1280	FAM168A	0	0	2	3	4	0	0	0	0	9	3	3	1	9	0.624591149284405	245	2.65839345603388	0.00392570857054386	0.00955225106509385	1
1281	MCCC2	1	3	2	2	1	0	0	0	0	9	3	3	1	8	0.624591149284405	563	2.65839345603388	0.00392570857054386	0.00955225106509385	0.888888888888889
1282	SLC39A7	7	7	0	0	19	0	0	0	0	33	8	8	2	33	0.624442476296916	469	2.65724981766858	0.00393905199720057	0.0095697779230508	1
1283	WFIKKN2	2	2	0	2	11	1	0	0	0	18	6	6	3	17	0.62444659872766	576	2.6572815286743	0.0039386814613801	0.0095697779230508	0.944444444444444
1284	FUT7	4	2	0	1	5	0	0	0	0	12	2	2	2	10	0.623953072256372	342	2.65348517120286	0.00398326354469092	0.00966965145545295	0.833333333333333
1285	MON1B	1	3	0	1	21	0	0	0	0	26	9	9	3	23	0.623450334277229	547	2.64961795597869	0.00402914184863068	0.0097734125620092	0.884615384615385
1286	KIF3C	0	4	2	3	7	0	0	0	0	16	4	4	1	16	0.623314619120796	793	2.64857399323689	0.00404160761352668	0.00979602716280144	1
1287	RIPK3	7	5	1	0	5	1	0	0	0	19	5	5	1	16	0.623210013561565	518	2.64776933508896	0.00405123943712093	0.00981174306566119	0.842105263157895
1288	G6PC3	1	2	0	0	8	0	0	0	0	11	3	3	1	10	0.623050308235752	346	2.64654083258271	0.00406598434887839	0.00982455288019686	0.909090909090909
1289	MAPK11	0	0	3	2	6	0	0	0	0	11	4	4	1	10	0.623050308235752	364	2.64654083258271	0.00406598434887839	0.00982455288019686	0.909090909090909
1290	TAS1R2	1	1	2	2	4	1	0	0	0	11	5	5	2	8	0.623050308235752	839	2.64654083258271	0.00406598434887839	0.00982455288019686	0.727272727272727
1291	PGGHG	4	5	0	1	14	0	0	0	0	24	4	4	2	24	0.622906144512743	737	2.64543188086725	0.004079335602997	0.0098339435998002	1
1292	PRAM1	2	3	2	2	3	0	0	0	0	12	2	2	1	12	0.622906144512743	670	2.64543188086725	0.004079335602997	0.0098339435998002	1
1293	SLC9A3	8	14	0	2	23	0	0	0	0	47	9	9	4	40	0.622939884958554	834	2.6456914227581	0.00407620732911973	0.0098339435998002	0.851063829787234
1294	BCL11B	7	2	1	2	24	0	0	0	0	36	8	8	5	27	0.62226806748471	894	2.64052359603623	0.00413890140694062	0.00996212794242001	0.75
1295	TUBA8	9	10	0	0	22	1	0	0	0	42	9	9	1	34	0.62227161047823	449	2.64055084983254	0.00413856852391348	0.00996212794242001	0.80952380952381
1296	NUDT19	15	14	2	3	11	0	0	0	0	45	8	8	3	39	0.622157387230242	376	2.6396722094634	0.00414931247484285	0.00997178641795309	0.866666666666667
1297	OR2L3	0	0	0	0	13	0	0	0	0	13	7	7	1	11	0.622183719049871	312	2.63987476192208	0.00414683346714728	0.00997178641795309	0.846153846153846
1298	SKIDA1	0	1	3	2	1	0	0	0	0	7	5	5	2	5	0.621936198656182	908	2.63797075889371	0.00417018866360763	0.00999114378513835	0.714285714285714
1299	TAOK1	0	3	0	0	2	2	0	0	0	7	4	4	2	5	0.621936198656182	1001	2.63797075889371	0.00417018866360763	0.00999114378513835	0.714285714285714
1300	TSEN54	0	1	0	0	6	0	0	0	0	7	3	3	1	5	0.621936198656182	526	2.63797075889371	0.00417018866360763	0.00999114378513835	0.714285714285714
1301	ZNF429	0	0	0	0	6	1	0	0	0	7	3	3	1	6	0.621936198656182	674	2.63797075889371	0.00417018866360763	0.00999114378513835	0.857142857142857
1302	PRR23B	9	7	0	1	16	2	0	0	0	35	8	8	3	33	0.621831065615029	265	2.63716204319253	0.00418014421977808	0.0100073037888236	0.942857142857143
1303	DNAH10	1	2	0	0	8	1	0	1	0	13	4	4	3	10	0.621425565098879	4471	2.63404280845291	0.00421874246361265	0.0100919572210903	0.769230769230769
1304	PNPLA6	0	0	1	1	7	0	0	1	0	10	3	3	1	7	0.621221139741081	1375	2.63247030570062	0.00423832162427973	0.0101310187905521	0.7
1305	FBXO42	1	1	0	0	3	0	0	0	0	5	1	1	1	5	0.620710678118655	717	2.62854367783581	0.00428756712658573	0.01018623988839	1
1306	FXR2	0	0	1	1	3	0	0	0	0	5	2	2	1	5	0.620710678118655	673	2.62854367783581	0.00428756712658573	0.01018623988839	1
1307	GPR179	3	5	0	2	9	1	0	0	0	20	5	5	2	14	0.620710678118655	2367	2.62854367783581	0.00428756712658573	0.01018623988839	0.7
1308	HDAC4	1	1	0	1	2	0	0	0	0	5	2	2	1	5	0.620710678118655	1084	2.62854367783581	0.00428756712658573	0.01018623988839	1
1309	HPCAL1	1	1	0	0	3	0	0	0	0	5	1	1	1	5	0.620710678118655	193	2.62854367783581	0.00428756712658573	0.01018623988839	1
1310	NOMO2	1	2	0	0	2	0	0	0	0	5	1	1	1	5	0.620710678118655	1267	2.62854367783581	0.00428756712658573	0.01018623988839	1
1311	PRDM8	0	2	1	1	1	0	0	0	0	5	2	2	1	5	0.620710678118655	689	2.62854367783581	0.00428756712658573	0.01018623988839	1
1312	STAM2	0	1	0	0	4	0	0	0	0	5	1	1	1	5	0.620710678118655	525	2.62854367783581	0.00428756712658573	0.01018623988839	1
1313	EPB41L1	5	6	0	0	14	0	0	0	0	25	8	8	3	22	0.620208152801713	881	2.62467809847472	0.00433654602740785	0.0102827779164903	0.88
1314	OLFML2B	2	0	0	1	8	2	0	0	0	13	4	4	1	9	0.620192307692308	750	2.62455621301775	0.00433809847936628	0.0102827779164903	0.692307692307692
1315	PABPC1	4	3	0	1	20	1	0	2	0	31	8	8	5	24	0.620256443692292	636	2.62504956686378	0.00433181770626612	0.0102827779164903	0.774193548387097
1316	SPPL2C	6	9	1	5	19	2	0	0	0	42	7	7	6	38	0.620041346577145	684	2.62339497367034	0.00435291408347371	0.0103022271816155	0.904761904761905
1317	WIPF3	1	6	0	0	6	0	0	0	0	13	7	7	2	9	0.620050782444602	483	2.62346755726617	0.00435198670673609	0.0103022271816155	0.692307692307692
1318	RBP3	10	10	1	3	16	0	0	0	0	40	9	9	3	28	0.619508252147248	1247	2.61929424728652	0.00440559541756802	0.0104189991779663	0.7
1319	BAZ1B	0	1	0	0	9	1	0	0	0	11	6	6	1	10	0.619150924707256	1483	2.6165455746712	0.00444122528889057	0.0104952988820864	0.909090909090909
1320	KDM2A	0	0	0	2	17	4	0	0	0	23	5	5	2	22	0.619018994220715	1162	2.61553072477473	0.00445444527670213	0.0105185650965762	0.956521739130435
1321	MFAP3L	5	7	0	1	6	1	0	0	0	20	5	5	2	17	0.618566017177982	409	2.61204628598448	0.00450010339897222	0.010614348072622	0.85
1322	SLC35G6	1	1	0	0	16	0	0	0	0	18	9	9	4	15	0.618549082026844	338	2.6119160155911	0.00450181846390962	0.010614348072622	0.833333333333333
1323	TNFRSF11B	0	1	0	0	26	0	0	0	0	27	8	8	1	27	0.618509165492809	401	2.6116089653293	0.00450586322016244	0.0106158546162104	1
1324	EIF2B5	1	1	0	0	5	0	0	0	0	7	2	2	1	7	0.618346732106599	721	2.61035947774307	0.00452235614280094	0.0106386295072532	1
1325	SLC25A28	3	4	0	0	0	0	0	0	0	7	2	2	1	7	0.618346732106599	364	2.61035947774307	0.00452235614280094	0.0106386295072532	1
1326	RGS12	5	6	0	0	14	5	0	0	0	30	5	5	2	22	0.618269901295209	1447	2.60976847150161	0.00453017603800754	0.010648988469434	0.733333333333333
1327	NCBP3	4	4	0	3	2	0	0	0	0	13	5	5	1	13	0.618117992764057	620	2.6085999443389	0.0045456729392066	0.0106773643945041	1
1328	CDHR1	0	2	0	0	2	2	0	0	0	6	2	2	1	4	0.617851130197758	859	2.60654715536737	0.00457301147289968	0.0107092988437478	0.666666666666667
1329	DHX37	0	2	1	0	3	0	0	1	0	7	3	3	1	4	0.617851130197758	1157	2.60654715536737	0.00457301147289968	0.0107092988437478	0.571428571428571
1330	FSCN1	5	5	2	1	6	1	0	1	0	21	3	3	3	18	0.617937860531805	493	2.60721431178312	0.00456411039377336	0.0107092988437478	0.857142857142857
1331	POU6F2	0	0	3	1	2	0	0	0	0	6	4	4	1	4	0.617851130197758	691	2.60654715536737	0.00457301147289968	0.0107092988437478	0.666666666666667
1332	CIC	7	19	8	10	15	1	0	1	0	61	9	9	7	50	0.617309703885628	1608	2.60238233758175	0.00462892884726585	0.0108321105232189	0.819672131147541
1333	PPP1R1A	2	2	0	0	7	0	0	0	0	11	3	3	1	10	0.616866718721158	171	2.59897475939352	0.0046751324098917	0.0109320237971736	0.909090909090909
1334	PARD6G	2	4	1	4	2	0	0	0	0	13	4	4	2	10	0.616751304074336	376	2.59808695441797	0.00468723757760681	0.0109521135902552	0.769230769230769
1335	FSTL4	5	8	0	0	23	0	0	0	0	36	7	7	1	35	0.616659651897384	842	2.59738193767219	0.00469687034941713	0.0109664006585267	0.972222222222222
1336	CASS4	6	6	0	1	12	0	0	0	0	25	6	6	2	18	0.616568542494924	786	2.5966810961148	0.00470646357395788	0.0109805740718763	0.72
1337	PTGER2	5	5	2	1	5	2	0	0	0	20	6	6	1	15	0.61642135623731	358	2.59554889413315	0.00472199825344977	0.0110085778279753	0.75
1338	FBXO6	0	0	0	0	7	0	0	0	0	7	1	1	1	7	0.615808595968546	293	2.5908353536042	0.00478716430684389	0.0111355157794272	1
1339	SRSF2	0	0	4	3	4	3	0	0	0	14	4	4	1	12	0.615808595968546	221	2.5908353536042	0.00478716430684389	0.0111355157794272	0.857142857142857
1340	TAGAP	1	2	1	2	2	0	0	0	0	8	3	3	1	7	0.61584708691208	731	2.59113143778523	0.00478304737652047	0.0111355157794272	0.875
1341	TSKS	1	5	0	2	4	0	0	0	0	12	3	3	2	10	0.615757274710501	593	2.59044057469616	0.00479265846214649	0.0111399824209624	0.833333333333333
1342	ISLR	10	10	0	0	29	0	0	0	0	49	8	8	3	47	0.615552205500719	428	2.5888631192363	0.00481466813591735	0.0111828022203088	0.959183673469388
1343	COG1	0	4	3	1	3	2	0	2	0	15	7	7	2	9	0.615384615384615	980	2.58757396449704	0.00483272211833319	0.0111996987679142	0.6
1344	JRK	2	2	0	2	15	0	0	0	0	21	5	5	2	18	0.61538557327887	568	2.58758133291439	0.00483261875599694	0.0111996987679142	0.857142857142857
1345	SIN3B	0	0	2	3	8	0	0	0	0	13	5	5	1	8	0.615384615384615	1162	2.58757396449704	0.00483272211833319	0.0111996987679142	0.615384615384615
1346	TMEM200B	7	9	0	3	3	0	0	0	0	22	7	7	2	18	0.615251541178761	307	2.5865503167597	0.00484710076442263	0.0112246753957692	0.818181818181818
1347	TTC30B	0	0	0	3	16	0	0	0	0	19	9	9	2	14	0.614567194489297	665	2.58128611145613	0.00492164828830299	0.0113888475980998	0.736842105263158
1348	TRIO	7	9	0	3	16	1	0	0	0	36	9	9	4	29	0.614532226993884	3097	2.58101713072218	0.00492548466899634	0.0113892698169596	0.805555555555556
1349	WNT3	0	2	0	0	14	0	0	0	0	16	7	7	1	15	0.614276695296637	355	2.57905150228182	0.00495360073425655	0.0114457920598055	0.9375
1350	BOK	6	4	0	0	9	0	0	0	0	19	4	4	1	19	0.613381702077419	212	2.57216693905707	0.00505320730507131	0.0116648556952209	1
1351	GOLGA6L2	3	2	3	2	17	0	0	0	0	27	13	13	5	19	0.613357784139993	910	2.57198295492303	0.0050558935015218	0.0116648556952209	0.703703703703704
1352	SH2B2	8	10	5	3	57	0	0	1	0	84	10	10	3	81	0.613239646832762	675	2.57107420640586	0.00506918002748791	0.011686859575207	0.964285714285714
1353	BCL9	2	8	1	3	4	0	0	0	0	18	5	5	1	14	0.613085216996263	1426	2.56988628458664	0.00508659513607879	0.0117183422314542	0.777777777777778
1354	NOB1	7	8	0	0	6	0	0	0	0	21	4	4	1	21	0.612920016359983	412	2.56861551046141	0.00510528382177255	0.0117527102455429	1
1355	PPM1K	4	5	0	0	3	0	0	0	0	12	6	6	1	10	0.612796115882773	372	2.56766242986748	0.00511934042494777	0.0117590155523671	0.833333333333333
1356	PTPN7	0	1	1	0	4	0	0	0	0	6	2	2	1	5	0.612796115882773	465	2.56766242986748	0.00511934042494777	0.0117590155523671	0.833333333333333
1357	TRIM28	0	1	2	3	6	0	0	0	0	12	6	6	1	10	0.612796115882773	835	2.56766242986748	0.00511934042494777	0.0117590155523671	0.833333333333333
1358	ARAP1	1	3	1	0	18	0	0	0	0	23	6	6	2	15	0.612538623810796	1450	2.56568172162151	0.00514866334216058	0.0117930496929386	0.652173913043478
1359	ARFGEF3	0	0	0	2	8	0	0	0	0	10	4	4	1	7	0.6125	2177	2.56538461538461	0.0051530746492725	0.0117930496929386	0.7
1360	ATP7B	2	8	0	5	5	1	0	0	0	21	5	5	3	16	0.612569572889473	1465	2.56591979145748	0.00514513100838776	0.0117930496929386	0.761904761904762
1361	LRP5	4	3	3	5	19	0	0	3	0	37	10	10	3	28	0.612524271021317	1615	2.56557131554859	0.0051503022120194	0.0117930496929386	0.756756756756757
1362	PCDHGA3	0	2	0	0	6	2	0	0	0	10	4	4	1	7	0.6125	932	2.56538461538462	0.0051530746492725	0.0117930496929386	0.7
1363	EPHA4	0	0	0	0	5	0	0	0	0	5	2	2	1	4	0.612132034355964	986	2.56255411043049	0.00519526975702467	0.0118547992918345	0.8
1364	JOSD2	2	2	0	1	2	0	0	0	0	7	2	2	1	7	0.612219129418963	188	2.56322407245356	0.00518525477321807	0.0118547992918345	1
1365	USP34	1	1	0	0	3	0	0	0	0	5	2	2	1	4	0.612132034355964	3546	2.56255411043049	0.00519526975702467	0.0118547992918345	0.8
1366	ZNF775	0	2	0	0	3	0	0	0	0	5	1	1	1	4	0.612132034355964	537	2.56255411043049	0.00519526975702467	0.0118547992918345	0.8
1367	USP43	16	8	0	0	5	0	0	0	0	29	6	6	3	28	0.611942080812401	1123	2.56109292932616	0.00521717207448658	0.0118960682927393	0.96551724137931
1368	TRIM65	5	1	1	3	3	0	0	0	0	13	4	4	2	13	0.611802086518938	517	2.56001605014567	0.00523336645948558	0.0119242713846612	1
1369	KRT82	1	1	0	1	9	2	0	0	0	14	4	4	2	11	0.611475726555701	513	2.55750558889001	0.00527129319326514	0.0120019144509915	0.785714285714286
1370	C2CD4D	2	0	0	0	7	0	0	0	0	9	3	3	2	9	0.611111111111111	353	2.55470085470085	0.00531395463423934	0.0120725922703528	1
1371	NRXN3	0	2	0	1	6	0	0	0	0	9	5	5	2	6	0.611111111111111	1061	2.55470085470085	0.00531395463423934	0.0120725922703528	0.666666666666667
1372	ZNF236	0	0	0	0	9	0	0	0	0	9	5	5	1	7	0.611111111111111	1845	2.55470085470085	0.00531395463423934	0.0120725922703528	0.777777777777778
1373	DYNC1H1	3	10	0	2	18	1	0	0	0	34	8	8	5	26	0.610816675087246	4646	2.55243596220959	0.005348628609394	0.0121425166609476	0.764705882352941
1374	FMNL2	1	1	0	0	3	1	0	0	0	6	1	1	1	6	0.610702260395516	1092	2.55155584919628	0.00536215672851126	0.0121602601852218	1
1375	PABPC3	4	3	4	0	44	6	0	0	0	61	11	11	8	41	0.610684605115832	631	2.55142003935255	0.00536424695369908	0.0121602601852218	0.672131147540984
1376	SSTR4	6	19	0	1	27	0	0	0	0	53	9	9	2	51	0.610571346683747	388	2.5505488206442	0.0053776729641718	0.0121818362131711	0.962264150943396
1377	GALT	0	0	0	0	10	0	0	0	0	10	7	7	1	10	0.610355339059327	379	2.54888722353329	0.0054033620348849	0.0122311397695978	1
1378	ALPL	1	2	0	0	8	0	0	0	0	11	4	4	1	9	0.609736980107868	524	2.54413061621437	0.0054775055599614	0.0123779516301968	0.818181818181818
1379	TTLL12	1	2	1	0	5	0	0	1	0	10	3	3	2	8	0.60971520745294	644	2.54396313425338	0.00548013257929791	0.0123779516301968	0.8
1380	ZNF521	2	3	0	0	6	0	0	0	0	11	5	5	1	7	0.609736980107868	1311	2.54413061621437	0.0054775055599614	0.0123779516301968	0.636363636363636
1381	SLC10A4	4	1	1	1	14	0	0	0	0	21	5	5	2	22	0.609593382413282	437	2.54302601856371	0.00549485226968505	0.0124022118208605	1.04761904761905
1382	KCNN3	8	10	0	0	11	0	0	0	0	29	6	6	3	29	0.609200533530845	746	2.54000410408342	0.00554255840363527	0.012500835415435	1
1383	TELO2	9	7	0	1	12	0	0	0	0	29	7	7	3	29	0.609163369861226	837	2.53971822970174	0.00554709041840096	0.0125020107260707	1
1384	OLIG3	4	3	0	0	9	0	0	0	0	16	4	4	1	16	0.608915042944955	272	2.5378080226535	0.00557745783182506	0.0125613699868488	1
1385	OR9Q2	5	6	0	0	13	1	0	0	0	25	5	5	2	25	0.608492424049175	314	2.53455710807058	0.00562947867675667	0.0126693754768596	1
1386	TCF20	3	2	2	0	12	0	0	0	0	19	6	6	3	14	0.608455798514727	1960	2.53427537319021	0.00563400719656293	0.0126704187818807	0.736842105263158
1387	RFNG	1	1	0	1	17	1	0	0	0	21	6	6	2	20	0.608411925211883	331	2.53393788624526	0.00563943611599804	0.0126734840472717	0.952380952380952
1388	IER5L	0	2	1	2	18	0	0	0	0	23	6	6	1	18	0.608229421534636	404	2.53253401180489	0.00566206915803524	0.0127151798023025	0.782608695652174
1389	XXYLT1	12	11	0	2	13	0	0	0	0	38	7	7	4	34	0.607726109676083	393	2.52866238212371	0.00572490540125126	0.0128470339349893	0.894736842105263
1390	ESPN	0	1	2	0	11	0	0	0	0	14	9	9	2	10	0.607142857142857	854	2.52417582417582	0.00579849548770617	0.0129748100755062	0.714285714285714
1391	FAM214B	0	0	3	2	2	0	0	0	0	7	2	2	1	5	0.607142857142857	538	2.52417582417582	0.00579849548770617	0.0129748100755062	0.714285714285714
1392	FBN2	2	2	0	0	3	0	0	0	0	7	5	5	1	5	0.607142857142857	2912	2.52417582417582	0.00579849548770617	0.0129748100755062	0.714285714285714
1393	SPINT1	5	1	1	0	0	0	0	0	0	7	2	2	1	5	0.607142857142857	529	2.52417582417582	0.00579849548770617	0.0129748100755062	0.714285714285714
1394	NOTCH1	8	9	2	2	69	0	0	0	0	90	11	11	4	79	0.607093955192118	2555	2.52379965532398	0.00580470351115392	0.0129793836759446	0.877777777777778
1395	CELSR2	10	27	1	6	32	0	0	0	0	76	9	9	6	65	0.606996420837438	2923	2.52304939105722	0.00581710295264704	0.0129932258155495	0.855263157894737
1396	ZFHX4	2	0	2	3	15	0	0	0	0	22	5	5	2	16	0.606979699572421	3616	2.5229207659417	0.00581923106785598	0.0129932258155495	0.727272727272727
1397	LRRC3C	1	5	0	0	29	0	0	0	0	35	11	11	3	32	0.606932591060551	275	2.52255839277347	0.00582523028230719	0.0129973105153554	0.914285714285714
1398	BCAR3	0	1	0	1	6	0	0	0	0	8	2	2	1	8	0.606694173824159	825	2.52072441403199	0.00585567667728193	0.01304656483423	1
1399	UNC13A	1	1	0	0	6	0	0	2	0	10	5	5	2	6	0.606694173824159	1703	2.52072441403199	0.00585567667728193	0.01304656483423	0.6
1400	ALDH1B1	1	3	0	1	5	0	0	0	0	10	4	4	1	8	0.606066017177982	517	2.51589243983063	0.00593657057549779	0.0131050215891123	0.8
1401	ARID1A	9	10	2	1	22	1	0	1	0	46	7	7	5	35	0.606345197909616	2285	2.51803998392013	0.00590049618459176	0.0131050215891123	0.760869565217391
1402	CRYBG3	1	0	0	0	8	1	0	0	0	10	3	3	1	7	0.60625	2970	2.51730769230769	0.00591277529675616	0.0131050215891123	0.7
1403	CXCR6	2	2	0	0	0	1	0	0	0	5	1	1	1	5	0.606066017177982	342	2.51589243983063	0.00593657057549779	0.0131050215891123	1
1404	GPC6	1	1	0	0	7	0	0	0	0	9	3	3	1	7	0.606345197909616	555	2.51803998392013	0.00590049618459176	0.0131050215891123	0.777777777777778
1405	IKBKE	0	1	1	1	1	1	0	0	0	5	1	1	1	5	0.606066017177982	716	2.51589243983063	0.00593657057549779	0.0131050215891123	1
1406	KIR3DL3	0	1	0	0	16	1	0	0	0	18	6	6	5	16	0.606345197909616	410	2.51803998392012	0.00590049618459176	0.0131050215891123	0.888888888888889
1407	LRIG3	2	3	0	1	4	0	0	0	0	10	4	4	1	8	0.606066017177982	1119	2.51589243983063	0.00593657057549779	0.0131050215891123	0.8
1408	MRPL17	1	1	0	0	5	0	0	0	0	7	2	2	1	6	0.606091526731326	175	2.51608866716405	0.00593326625420609	0.0131050215891123	0.857142857142857
1409	OR4K15	1	2	0	0	2	0	0	0	0	5	1	1	1	5	0.606066017177982	348	2.51589243983063	0.00593657057549779	0.0131050215891123	1
1410	PM20D2	0	0	0	0	4	1	0	0	0	5	1	1	1	5	0.606066017177982	436	2.51589243983063	0.00593657057549779	0.0131050215891123	1
1411	SEMA4A	0	2	0	0	7	0	0	1	0	10	4	4	1	8	0.606345197909616	761	2.51803998392012	0.00590049618459176	0.0131050215891123	0.8
1412	SLC34A1	3	5	0	2	4	0	0	0	0	14	4	4	2	12	0.606245490505461	639	2.51727300388816	0.00591335751612432	0.0131050215891123	0.857142857142857
1413	SLC25A42	3	2	5	6	13	0	0	0	0	29	8	8	1	26	0.606025774769167	318	2.51558288283974	0.00594178660098776	0.0131072532450664	0.896551724137931
1414	GLO1	2	2	2	3	9	0	0	3	0	21	5	5	1	18	0.605936347194021	184	2.51489497841555	0.0059533923205547	0.0131235670885212	0.857142857142857
1415	PCDHA4	4	0	0	2	16	2	0	0	0	24	7	7	2	18	0.605647246080531	947	2.51267112369639	0.00599104888441981	0.0131879232858309	0.75
1416	POGZ	1	2	0	0	3	0	0	0	0	6	1	1	1	6	0.605647246080531	1410	2.51267112369639	0.00599104888441981	0.0131879232858309	1
1417	LRRC38	0	0	1	1	5	0	0	0	0	7	4	4	1	6	0.605348123868065	294	2.5103701836005	0.0060302328529297	0.0132648100229935	0.857142857142857
1418	NLRP2	6	11	2	3	20	0	0	0	0	42	8	8	3	37	0.60492510117839	1062	2.50711616291069	0.00608603510865369	0.0133739703248469	0.880952380952381
1419	OR2G6	7	8	0	0	9	0	0	0	0	24	5	5	1	24	0.604906956373599	316	2.50697658748922	0.00608843884855881	0.0133739703248469	1
1420	ZNF865	4	10	3	2	12	0	0	0	0	31	5	5	3	29	0.603761113134262	1059	2.49816240872509	0.00624194925874244	0.0137015181968311	0.935483870967742
1421	ALPK2	1	1	1	1	4	0	0	0	0	8	2	2	2	8	0.603553390593274	2170	2.49656454302518	0.00627014226490508	0.0137537181137995	1
1422	MYLK	0	3	0	0	7	2	0	0	0	12	5	5	2	9	0.603119738923038	1914	2.49322876094645	0.00632936299637188	0.0138738568633552	0.75
1423	TOX3	0	1	0	0	9	0	0	2	0	12	4	4	1	10	0.603033008588991	576	2.4925616045307	0.00634126638230958	0.0138901808247779	0.833333333333333
1424	AHNAK2	14	23	2	6	167	0	0	0	0	212	14	14	32	159	0.602765110998623	5795	2.49050085383556	0.00637815946475251	0.013961181918282	0.75
1425	ARRDC5	8	9	0	0	3	0	0	0	0	20	4	4	1	17	0.602665042944955	342	2.48973109957658	0.00639198882831771	0.0139816345107834	0.85
1426	SCAP	2	5	0	4	12	0	0	1	0	24	6	6	3	19	0.601782185116075	1279	2.48293988550827	0.00651515375701717	0.0142317341104114	0.791666666666667
1427	ZNF672	6	7	0	3	21	1	0	0	0	38	7	7	3	29	0.601780018082086	452	2.48292321601605	0.00651545863829228	0.0142317341104114	0.763157894736842
1428	POLM	6	4	1	0	18	0	0	1	0	30	6	6	2	26	0.601535987871138	494	2.48104606054722	0.00654987221690517	0.014296884944043	0.866666666666667
1429	CAPN8	4	4	0	5	0	5	0	0	0	18	5	5	1	18	0.601459535106017	703	2.48045796235398	0.00656068674256716	0.0143104692628284	1
1430	CSGALNACT1	7	7	1	1	0	0	0	0	0	16	3	3	1	12	0.601332521472478	532	2.47948093440367	0.00657868819956819	0.0143397000825553	0.75
1431	OR5AR1	0	0	2	0	5	0	0	0	0	7	3	3	1	7	0.601015254455221	310	2.47704041888632	0.00662384492948975	0.0144179641377232	1
1432	TPPP	2	1	0	1	3	0	0	0	0	7	3	3	1	6	0.601015254455221	219	2.47704041888632	0.00662384492948975	0.0144179641377232	0.857142857142857
1433	BDKRB2	2	2	0	0	3	5	0	0	0	12	5	5	1	11	0.600592231765546	391	2.4737863981965	0.00668448007012779	0.014529654378374	0.916666666666667
1434	KCND2	2	2	0	0	1	1	0	0	0	6	2	2	1	5	0.600592231765546	630	2.4737863981965	0.00668448007012779	0.014529654378374	0.833333333333333
1435	ADRA2A	12	12	6	3	20	5	0	0	0	58	9	9	2	51	0.600348174582213	465	2.47190903524779	0.00671968540701351	0.014573682721003	0.879310344827586
1436	BEND3	1	1	3	3	2	0	0	0	0	10	4	4	1	6	0.6	828	2.46923076923077	0.00677019332050444	0.014573682721003	0.6
1437	CACNG6	0	4	0	0	6	0	0	0	0	10	4	4	1	6	0.6	261	2.46923076923077	0.00677019332050444	0.014573682721003	0.6
1438	CCDC57	3	5	1	0	11	0	0	0	0	20	6	6	1	17	0.6	915	2.46923076923077	0.00677019332050444	0.014573682721003	0.85
1439	DDRGK1	1	4	0	0	5	0	0	0	0	10	4	4	1	6	0.6	314	2.46923076923077	0.00677019332050444	0.014573682721003	0.6
1440	EP300	3	4	1	2	5	0	0	0	0	15	4	4	1	9	0.6	2414	2.46923076923077	0.00677019332050444	0.014573682721003	0.6
1441	HERC2	8	8	1	1	8	0	0	0	0	26	5	5	4	23	0.600407578417549	4834	2.4723659878273	0.00671110132813713	0.014573682721003	0.884615384615385
1442	HYAL2	1	1	2	3	3	0	0	0	0	10	4	4	1	6	0.6	473	2.46923076923077	0.00677019332050444	0.014573682721003	0.6
1443	ONECUT2	1	0	5	1	3	0	0	0	0	10	7	7	1	6	0.6	504	2.46923076923077	0.00677019332050444	0.014573682721003	0.6
1444	PCDHB2	0	0	0	0	5	0	0	0	0	5	4	4	1	3	0.6	798	2.46923076923077	0.00677019332050444	0.014573682721003	0.6
1445	RETSAT	0	1	1	1	7	0	0	0	0	10	3	3	1	6	0.6	610	2.46923076923077	0.00677019332050444	0.014573682721003	0.6
1446	RFPL1	0	0	0	0	5	0	0	0	0	5	5	5	1	3	0.6	317	2.46923076923077	0.00677019332050444	0.014573682721003	0.6
1447	RIPK4	3	5	1	1	5	0	0	0	0	15	5	5	2	10	0.6	784	2.46923076923077	0.00677019332050444	0.014573682721003	0.666666666666667
1448	THSD4	3	1	0	0	1	0	0	0	0	5	2	2	1	4	0.6	1018	2.46923076923077	0.00677019332050444	0.014573682721003	0.8
1449	LRRC4	2	4	8	9	24	0	0	0	0	47	9	9	3	39	0.599727326284729	653	2.4671332791133	0.00680998261424981	0.0146492172592247	0.829787234042553
1450	ARHGEF19	4	3	0	0	13	0	0	0	0	20	6	6	2	17	0.599632034355964	802	2.46640026427665	0.0068239365049183	0.0146691104040209	0.85
1451	ADCY9	2	4	0	1	10	0	0	0	0	17	4	4	2	15	0.598940030314086	1353	2.4610771562622	0.00692602865742997	0.0148783124226115	0.882352941176471
1452	RBM47	6	11	0	1	10	0	0	0	0	28	4	4	3	22	0.598848819748799	593	2.46037553652922	0.00693958515639703	0.0148971673088771	0.785714285714286
1453	TSPAN9	1	3	0	1	8	0	0	0	0	13	4	4	1	12	0.598486929683839	239	2.45759176679876	0.00699360352256673	0.0150027957190919	0.923076923076923
1454	LILRB5	3	1	1	0	7	1	0	1	0	14	2	2	1	12	0.598203879188427	591	2.45541445529559	0.00703611205560772	0.0150732379912916	0.857142857142857
1455	TBX5	2	3	0	0	4	0	0	0	0	9	3	3	2	7	0.598209275164798	518	2.45545596280614	0.00703529956033089	0.0150732379912916	0.777777777777778
1456	KAT6A	5	1	0	4	18	5	0	0	0	33	7	7	3	30	0.597723446489482	2004	2.45171881914986	0.00710878561941364	0.0152184648184837	0.909090909090909
1457	C1QB	6	9	0	1	21	0	0	0	0	37	8	8	2	34	0.59765829138342	253	2.45121762602631	0.00711869225505102	0.0152292132868868	0.918918918918919
1458	DDX11	3	0	0	0	16	0	0	2	0	21	6	6	3	13	0.597555441610172	970	2.4504264739244	0.00713435503943372	0.0152522528517935	0.619047619047619
1459	EPHA10	5	5	0	0	3	0	0	0	0	13	3	3	1	12	0.597520534843567	1008	2.45015796033513	0.00713967782639802	0.0152531705173973	0.923076923076923
1460	KLHL25	4	3	1	2	10	0	0	0	0	20	5	5	3	17	0.59722718241315	589	2.44790140317808	0.00718454852031858	0.0153280203544374	0.85
1461	NKAIN4	4	2	0	0	4	0	0	0	0	10	2	2	1	10	0.59722718241315	208	2.44790140317808	0.00718454852031858	0.0153280203544374	1
1462	CNNM2	7	6	4	3	19	1	0	0	0	40	8	8	4	31	0.596913104090062	875	2.4454854160774	0.00723286494600006	0.0154205472207129	0.775
1463	AGAP9	0	0	0	1	36	0	0	0	0	37	11	11	3	28	0.596714246614762	658	2.44395574319048	0.0072636042405182	0.0154754985766885	0.756756756756757
1464	MZT2A	5	7	0	2	5	1	0	1	0	21	5	5	1	18	0.596599025766973	158	2.44306942897672	0.00728146768257321	0.0155029609061343	0.857142857142857
1465	LRFN3	7	2	1	1	16	3	0	0	0	30	6	6	3	23	0.5963029098842	628	2.44079161449385	0.00732755426736587	0.015588980045378	0.766666666666667
1466	TTBK1	5	4	1	0	27	0	0	0	0	37	7	7	4	33	0.596275252307629	1321	2.44057886390484	0.00733187191097984	0.015588980045378	0.891891891891892
1467	DLGAP3	9	1	0	0	32	0	0	0	0	42	7	7	3	41	0.596233701723679	979	2.4402592440283	0.00733836261701082	0.0155921447015833	0.976190476190476
1468	MYC	3	2	0	0	3	0	0	0	0	8	2	2	1	6	0.595970869120796	454	2.43823745477535	0.00737953773830768	0.0156689503612432	0.75
1469	IFT140	3	3	0	0	12	0	0	1	0	19	4	4	1	16	0.595826318564051	1462	2.43712552741578	0.00740226957283086	0.0157065175347269	0.842105263157895
1470	TNN	4	4	0	1	12	0	0	0	0	21	6	6	1	15	0.595238095238095	1299	2.43260073260073	0.00749541052408231	0.0158933296622888	0.714285714285714
1471	DSCAML1	0	1	1	3	16	2	0	0	0	23	7	7	2	17	0.594868718058237	2113	2.42975936967875	0.00755442507364701	0.0159525151720958	0.739130434782609
1472	HOXC13	1	4	0	0	4	0	0	3	0	12	5	5	2	6	0.594839265621475	330	2.42953281247288	0.00755914819030656	0.0159525151720958	0.5
1473	KIF5C	2	2	0	0	5	0	0	0	0	9	3	3	1	8	0.594839265621475	957	2.42953281247288	0.00755914819030656	0.0159525151720958	0.888888888888889
1474	KYAT1	0	1	0	0	6	0	0	0	0	7	2	2	1	6	0.594887651767585	422	2.42990501359681	0.00755139015701078	0.0159525151720958	0.857142857142857
1475	PLXNA2	2	11	0	3	18	0	0	0	0	34	9	9	3	28	0.594849227475086	1894	2.42960944211604	0.00755755037458095	0.0159525151720958	0.823529411764706
1476	SIGLEC7	0	1	1	2	3	2	0	0	3	12	6	6	2	7	0.594839265621475	467	2.42953281247288	0.00755914819030656	0.0159525151720958	0.583333333333333
1477	SOCS6	2	1	0	0	4	0	0	0	0	7	1	1	1	7	0.594887651767585	535	2.42990501359681	0.00755139015701078	0.0159525151720958	1
1478	NAIF1	3	6	0	2	12	0	0	0	0	23	4	4	1	22	0.594548747932989	327	2.42729806102299	0.00760587635175902	0.0160402683277624	0.956521739130435
1479	ACAN	1	3	0	1	18	1	0	0	0	24	6	6	2	16	0.594490289706932	2530	2.42684838236101	0.0076153097136139	0.0160493038386305	0.666666666666667
1480	SSC5D	2	3	0	0	10	0	0	0	0	15	8	8	2	11	0.594280904158206	1573	2.42523772429389	0.00764918269401993	0.0161097989576082	0.733333333333333
1481	RTN4RL2	6	7	1	6	11	0	0	0	0	31	6	6	3	28	0.594174754271481	420	2.4244211867037	0.00766640552020514	0.0161351694844561	0.903225806451613
1482	FMN2	10	14	2	1	10	1	0	0	0	38	12	12	3	26	0.594072301797522	1722	2.42363309075017	0.00768306080646675	0.0161593121010505	0.684210526315789
1483	ZNF142	10	13	0	0	17	0	0	0	0	40	9	9	3	33	0.593815047750535	1687	2.42165421346566	0.0077250220350753	0.0162366107102695	0.825
1484	NACC1	2	4	1	2	2	0	0	0	0	11	3	3	2	8	0.593666371444537	527	2.42051054957336	0.0077493647862219	0.0162767992174216	0.727272727272727
1485	ACSM1	1	1	0	0	4	0	0	0	0	6	2	2	1	5	0.593443361963303	577	2.41879509202541	0.00778600466719648	0.016287903723256	0.833333333333333
1486	DMRT3	0	0	0	0	6	0	0	0	0	6	2	2	1	5	0.593443361963303	472	2.41879509202541	0.00778600466719648	0.016287903723256	0.833333333333333
1487	GBX2	0	3	0	0	3	0	0	0	0	6	3	3	1	5	0.593443361963303	348	2.41879509202541	0.00778600466719648	0.016287903723256	0.833333333333333
1488	REEP1	2	3	0	0	1	0	0	0	0	6	2	2	1	5	0.593443361963303	208	2.41879509202541	0.00778600466719648	0.016287903723256	0.833333333333333
1489	VPS11	1	2	0	1	2	0	0	0	0	6	2	2	1	5	0.593443361963303	941	2.41879509202541	0.00778600466719648	0.016287903723256	0.833333333333333
1490	ZNF546	1	1	0	1	2	1	0	0	0	6	2	2	1	5	0.593443361963303	836	2.41879509202541	0.00778600466719648	0.016287903723256	0.833333333333333
1491	PCED1B	2	3	0	0	8	0	0	0	0	13	4	4	1	10	0.592854367783581	432	2.414264367566	0.00788350880042321	0.0164808161843857	0.769230769230769
1492	SCN10A	1	2	2	2	7	0	0	0	0	14	5	5	2	11	0.592535366345347	1956	2.41181051034883	0.00793676447031433	0.0165810287224998	0.785714285714286
1493	BCAS3	1	1	0	1	7	0	0	0	0	10	4	4	1	9	0.591421356237309	928	2.40324120182546	0.00812523244377128	0.0169180691564697	0.9
1494	COL6A5	1	2	0	0	2	0	0	1	0	6	3	3	1	4	0.59142135623731	2526	2.40324120182546	0.00812523244377128	0.0169180691564697	0.666666666666667
1495	GFOD1	1	2	0	0	2	0	0	0	0	5	1	1	1	4	0.59142135623731	390	2.40324120182546	0.00812523244377128	0.0169180691564697	0.8
1496	NKX6-3	1	2	0	3	3	1	0	0	0	10	3	3	2	8	0.591421356237309	135	2.40324120182546	0.00812523244377128	0.0169180691564697	0.8
1497	SLC22A16	0	1	0	0	3	1	0	0	0	5	2	2	1	4	0.59142135623731	577	2.40324120182546	0.00812523244377128	0.0169180691564697	0.8
1498	CELSR3	24	26	4	5	47	1	0	0	0	107	9	9	10	96	0.590998182596645	3312	2.39998601997419	0.00819784900595977	0.017057874066473	0.897196261682243
1499	MAB21L1	0	1	0	0	12	0	0	0	0	13	5	5	1	13	0.590721431178312	359	2.39785716291009	0.00824564732578559	0.0171458857334714	1
1500	CCDC97	1	2	0	1	19	0	0	0	0	23	4	4	1	20	0.590366396728095	343	2.39512612867766	0.00830732441231119	0.0172626201287827	0.869565217391304
1501	PRR23A	4	6	0	0	4	1	0	0	0	15	7	7	2	10	0.590236892706218	266	2.39412994389399	0.00832992266780175	0.0172980472721772	0.666666666666667
1502	ZNF746	4	8	1	2	13	0	0	0	0	28	6	6	4	28	0.590106099036043	645	2.39312383873879	0.00835280073510836	0.0173340079169992	1
1503	LRRC42	1	1	0	1	6	0	0	0	0	9	2	2	1	8	0.59007335241998	428	2.39287194169215	0.00835853731093783	0.0173343717885517	0.888888888888889
1504	ZNF703	5	9	1	1	2	1	0	0	0	19	5	5	2	13	0.589847725325608	590	2.39113634865852	0.0083981569362529	0.0174049568951465	0.684210526315789
1505	DENND2A	6	6	0	1	4	0	0	0	0	17	5	5	1	14	0.589280408998022	1009	2.38677237690786	0.00849850568455668	0.0175753095486258	0.823529411764706
1506	FOXL1	0	0	0	0	7	0	0	0	0	7	3	3	1	5	0.589285714285714	345	2.38681318681319	0.0084975624153848	0.0175753095486258	0.714285714285714
1507	MAPK1	0	3	0	0	3	0	0	0	0	6	2	2	1	5	0.58925565098879	360	2.386581930683	0.00850290882237015	0.0175753095486258	0.833333333333333
1508	ZNF558	0	3	0	0	4	0	0	3	0	10	3	3	1	6	0.589285714285714	402	2.38681318681319	0.0084975624153848	0.0175753095486258	0.6
1509	ACAP3	4	7	0	1	12	0	0	3	0	27	7	7	2	20	0.588388347648318	834	2.37991036652553	0.00865842482875523	0.0178140661328251	0.740740740740741
1510	CCDC71	3	6	0	0	3	0	0	0	0	12	5	5	1	8	0.588388347648318	468	2.37991036652553	0.00865842482875523	0.0178140661328251	0.666666666666667
1511	GIPR	2	3	0	0	1	0	0	0	0	6	3	3	1	5	0.588388347648318	466	2.37991036652553	0.00865842482875523	0.0178140661328251	0.833333333333333
1512	NAT10	0	2	0	1	1	0	0	3	0	7	4	4	1	3	0.588388347648318	1025	2.37991036652553	0.00865842482875523	0.0178140661328251	0.428571428571429
1513	NR5A1	3	2	0	0	2	1	0	1	0	9	3	3	2	5	0.588388347648318	461	2.37991036652553	0.00865842482875523	0.0178140661328251	0.555555555555556
1514	POU4F1	1	1	5	1	0	0	0	0	0	8	6	6	1	5	0.588388347648318	419	2.37991036652553	0.00865842482875523	0.0178140661328251	0.625
1515	RAX2	1	1	0	0	2	0	0	1	0	5	2	2	1	3	0.588388347648318	184	2.37991036652553	0.00865842482875523	0.0178140661328251	0.6
1516	SLC47A1	1	2	0	1	11	0	0	0	0	15	4	4	1	12	0.587969576550867	570	2.37668905039128	0.00873440360343758	0.0179585330025824	0.8
1517	LLGL2	3	3	1	0	17	1	0	0	0	25	6	6	3	19	0.58778174593052	1020	2.37524419946554	0.00876867169339168	0.0180171059118668	0.76
1518	THBS4	4	5	0	0	5	2	0	0	0	16	6	6	2	15	0.587143194785552	961	2.37033226758117	0.008886052889296	0.0182462627509457	0.9375
1519	AHNAK	10	11	0	1	41	2	0	0	0	65	9	9	5	61	0.58708513701435	5890	2.36988566934115	0.0088967932926276	0.0182562901205532	0.938461538461538
1520	TENM3	8	9	0	0	17	1	0	0	0	35	9	9	2	28	0.587014146538139	2699	2.36933958875492	0.00890994164001768	0.0182712421657468	0.8
1521	OTUD7B	0	5	0	0	11	1	0	0	0	17	7	7	1	16	0.586757278479583	843	2.36736368061218	0.00895765926731207	0.0183570177095409	0.941176470588235
1522	SETD1B	6	6	2	4	24	0	0	2	0	44	12	12	7	27	0.586521035154361	1923	2.36554642426432	0.00900174298424128	0.0184352384243627	0.613636363636364
1523	SLC2A8	2	5	0	2	6	0	0	0	0	15	3	3	1	15	0.586366341922324	477	2.36435647632557	0.00903071205956452	0.0184824225145519	1
1524	HSPA12B	1	4	0	2	19	0	0	0	0	26	6	6	4	25	0.586155337580687	686	2.36273336600529	0.00907035802590739	0.0185513818679484	0.961538461538462
1525	CBR3	2	1	0	0	2	0	0	0	0	5	1	1	1	5	0.585355339059327	277	2.35657953122559	0.00922205881753935	0.0188122757423234	1
1526	RNASEL	0	0	0	0	5	0	0	0	0	5	1	1	1	5	0.585355339059327	741	2.35657953122559	0.00922205881753935	0.0188122757423234	1
1527	ZFC3H1	2	2	0	0	6	0	0	0	0	10	6	6	1	9	0.585355339059327	1989	2.35657953122559	0.00922205881753935	0.0188122757423234	0.9
1528	ZNF764	1	1	0	0	3	0	0	0	0	5	1	1	1	5	0.585355339059327	408	2.35657953122559	0.00922205881753935	0.0188122757423234	1
1529	DGKE	3	3	1	1	1	0	0	0	0	9	4	4	1	7	0.585307439218485	567	2.35621107091143	0.00923121194019882	0.0188186315353824	0.777777777777778
1530	FHDC1	6	8	2	1	5	0	0	0	0	22	7	7	2	17	0.58514364417181	1143	2.35495110901392	0.00926257144458653	0.0188702190802459	0.772727272727273
1531	MTMR9	2	4	0	2	4	0	0	0	0	12	5	5	2	9	0.584813912747197	549	2.35241471343998	0.00932598326888734	0.0189869953292762	0.75
1532	PEX16	6	4	0	0	3	0	0	0	0	13	4	4	2	12	0.584464146610211	346	2.34972420469393	0.00939366285577281	0.0191123022985926	0.923076923076923
1533	ANKRD24	8	2	4	1	7	0	0	0	0	22	4	4	2	15	0.584252426845149	1146	2.34809559111653	0.00943483893463726	0.0191835570510531	0.681818181818182
1534	SCARA3	8	10	1	0	6	0	0	0	0	25	6	6	1	22	0.583639610306789	607	2.34338161774453	0.00955491282067011	0.0194150347210096	0.88
1535	FOXJ2	1	1	2	1	1	3	0	0	0	9	3	3	2	7	0.583333333333333	574	2.34102564102564	0.00961542315988972	0.0195125481701668	0.777777777777778
1536	RBM38	0	1	0	0	11	0	0	0	0	12	7	7	1	7	0.583333333333333	239	2.34102564102564	0.00961542315988961	0.0195125481701668	0.583333333333333
1537	NOA1	3	9	0	0	25	0	0	0	0	37	9	9	1	30	0.583300183275312	698	2.34077064057932	0.00962199257445684	0.0195131755722719	0.810810810810811
1538	KIF2C	0	3	0	0	8	0	0	2	0	13	3	3	1	8	0.583110323852099	725	2.33931018347769	0.00965969302513159	0.0195768941218044	0.615384615384615
1539	ZNF862	8	6	2	0	9	7	0	0	0	32	8	8	3	28	0.582806581288418	1169	2.3369737022186	0.00972027576013679	0.0196868742978209	0.875
1540	TNK2	2	4	0	1	14	0	0	1	0	22	6	6	3	16	0.582735088908403	1086	2.33642376083387	0.00973458338698863	0.0197030496215867	0.727272727272727
1541	SNX17	13	17	0	0	6	0	0	0	0	36	8	8	2	28	0.582635381504248	470	2.3356567808019	0.00975456835256494	0.0197306875762134	0.777777777777778
1542	NPHS1	7	8	0	1	11	0	0	1	0	28	8	8	2	17	0.581744695599502	1241	2.3288053507654	0.00993468991170188	0.0200819899187904	0.607142857142857
1543	ZSCAN12	0	2	0	0	4	0	0	0	0	6	1	1	1	6	0.581239477846076	611	2.32491906035443	0.0100381442917078	0.0202779622535666	1
1544	AIRE	5	9	1	5	3	0	0	0	0	23	6	6	4	16	0.580815530897222	545	2.32165792997863	0.0101256809672784	0.0204415463568697	0.695652173913043
1545	GRIN3B	7	11	2	1	13	4	0	0	0	38	11	11	4	27	0.58030254264088	1043	2.31771186646831	0.010232492838806	0.0206438059408144	0.710526315789474
1546	FTSJ3	1	1	0	0	4	1	0	0	0	7	1	1	1	6	0.58009431025426	847	2.31611007887892	0.0102761295691184	0.0206783059179742	0.857142857142857
1547	HTR1A	2	3	0	0	2	0	0	0	0	7	2	2	1	6	0.58009431025426	422	2.31611007887892	0.0102761295691184	0.0206783059179742	0.857142857142857
1548	RNF112	3	2	6	6	16	0	0	0	0	33	7	7	3	30	0.580123269938699	631	2.3163328456823	0.0102700511415178	0.0206783059179742	0.909090909090909
1549	SNX29	4	4	1	1	4	0	0	0	0	14	4	4	1	9	0.58009431025426	813	2.31611007887892	0.0102761295691184	0.0206783059179742	0.642857142857143
1550	MAG	4	1	2	0	20	0	0	0	0	27	4	4	1	27	0.579999816026788	626	2.31538320020606	0.0102959850461443	0.0207048937992462	1
1551	CDHR2	0	2	0	1	15	0	0	0	0	18	5	5	2	17	0.579758898432212	1310	2.31352998794009	0.0103467589845604	0.0207935833364763	0.944444444444444
1552	CEL	21	9	0	4	6	0	0	0	0	40	10	10	1	35	0.579549512883487	756	2.31191932987297	0.0103910646419278	0.0208691678407791	0.875
1553	VTN	4	4	0	0	7	0	0	0	0	15	5	5	2	11	0.579044011451988	478	2.30803085732299	0.0104987101430053	0.0210717833327415	0.733333333333333
1554	TECPR1	3	3	0	0	13	0	0	0	0	19	6	6	2	11	0.578947368421053	1165	2.30728744939271	0.0105194003626511	0.0210997238934256	0.578947368421053
1555	CYFIP1	4	3	0	0	2	0	0	0	0	9	2	2	1	7	0.578567420131839	1253	2.30436477024491	0.0106010879425793	0.02124989782445	0.777777777777778
1556	THAP8	4	0	0	4	14	0	0	0	0	22	6	6	1	21	0.57823609444148	274	2.30181611108831	0.0106727722974905	0.0213798401357828	0.954545454545455
1557	LYPD5	0	1	0	0	7	0	0	0	0	8	3	3	1	7	0.578125	251	2.30096153846154	0.0106969025858151	0.0214006709627636	0.875
1558	MMP20	1	0	0	0	7	0	0	0	0	8	2	2	1	8	0.578125	483	2.30096153846154	0.0106969025858151	0.0214006709627636	1
1559	PTPRF	6	8	5	4	11	0	0	0	0	34	9	9	2	29	0.578034546854471	1907	2.30026574503439	0.0107165845522144	0.0214262950925286	0.852941176470588
1560	BOP1	6	8	0	0	14	0	0	2	0	30	6	6	2	21	0.577293341513325	746	2.29456416548711	0.0108790569377478	0.0217371926121538	0.7
1561	CAMTA2	2	1	2	3	2	2	0	0	0	12	4	4	2	9	0.57723139127472	1241	2.29408762519015	0.0108927330152435	0.0217505757902076	0.75
1562	MUC2	8	14	0	1	19	1	0	1	0	44	8	8	4	32	0.576760440671574	5179	2.29046492824288	0.0109971897087594	0.0219450962370058	0.727272727272727
1563	ZBTB32	3	5	2	2	4	0	0	0	0	16	5	5	2	14	0.576554608384557	487	2.28888160295813	0.0110431162230364	0.0220226444447886	0.875
1564	C1RL	1	1	0	0	4	0	0	1	0	7	2	2	1	5	0.576184463531091	487	2.28603433485455	0.0111261249851718	0.0221174308538142	0.714285714285714
1565	LIMK1	1	4	0	0	7	0	0	1	0	13	4	4	2	10	0.576184463531091	647	2.28603433485455	0.0111261249851718	0.0221174308538142	0.769230769230769
1566	PDXP	1	1	0	1	3	0	0	0	0	6	2	2	1	5	0.576184463531091	296	2.28603433485455	0.0111261249851718	0.0221174308538142	0.833333333333333
1567	SLC35C1	2	1	0	1	2	0	0	0	0	6	3	3	1	5	0.576184463531091	364	2.28603433485455	0.0111261249851718	0.0221174308538142	0.833333333333333
1568	TRAF2	1	1	0	1	3	0	0	0	0	6	3	3	1	5	0.576184463531091	501	2.28603433485455	0.0111261249851718	0.0221174308538142	0.833333333333333
1569	ZNF786	5	3	0	1	7	0	0	0	1	17	3	3	2	12	0.575999391104358	782	2.28461070080275	0.0111678324610749	0.0221861910651182	0.705882352941177
1570	PWWP2A	2	4	1	0	7	0	0	0	0	14	4	4	2	13	0.575761440841416	755	2.28278031416474	0.0112216560577493	0.0222789184280283	0.928571428571429
1571	C1orf116	5	5	1	2	4	2	0	0	0	19	4	4	3	15	0.575367395544182	602	2.27974919649371	0.0113112838392302	0.0224337468240524	0.789473684210526
1572	KANK2	4	1	0	0	18	2	0	0	0	25	5	5	2	19	0.575355339059327	859	2.27965645430252	0.0113140359343633	0.0224337468240524	0.76
1573	ZNF628	7	4	1	1	21	0	0	0	0	34	6	6	3	30	0.57520530927469	1059	2.27850237903608	0.0113483314591502	0.0224874438386338	0.882352941176471
1574	HOXC11	4	4	0	0	2	0	0	0	0	10	2	2	1	8	0.575	304	2.27692307692308	0.0113954097789819	0.0225663864555823	0.8
1575	SLC32A1	7	6	0	0	21	1	0	0	0	35	8	8	1	30	0.574894866958847	525	2.2761143612219	0.0114195828749258	0.0225855582621471	0.857142857142857
1576	TACC2	5	5	0	2	21	5	0	1	0	39	10	10	4	28	0.57489984415033	2948	2.27615264731023	0.0114184374723112	0.0225855582621471	0.717948717948718
1577	DIDO1	6	11	1	4	13	0	0	0	0	35	6	6	3	25	0.574820526672521	2240	2.27554251286554	0.0114367027116115	0.0225966813379683	0.714285714285714
1578	ERVW-1	1	0	0	0	24	4	0	0	0	29	7	7	5	21	0.574807495945377	539	2.2754422765029	0.0114397058554103	0.0225966813379683	0.724137931034483
1579	TRIM67	6	7	5	0	11	0	0	0	0	29	10	10	5	21	0.574628053874934	783	2.27406195288411	0.0114811309341286	0.0226641451055598	0.724137931034483
1580	PAK6	18	21	1	2	16	5	0	0	0	63	9	9	4	59	0.57454784490554	681	2.27344496081184	0.0114996896644695	0.022686413091235	0.936507936507937
1581	SLC39A14	0	1	0	0	15	0	0	0	0	16	6	6	1	15	0.573873782208716	492	2.26825986314397	0.0116566863575408	0.0229815884734059	0.9375
1582	SHC4	1	4	0	0	4	0	0	0	0	9	4	4	1	7	0.573801506930344	630	2.26770389946418	0.0116736300151457	0.0230004454849614	0.777777777777778
1583	ADCK2	3	4	0	0	6	0	0	0	0	13	3	3	2	10	0.573623598552811	626	2.26633537348316	0.0117154285917771	0.0230682191538656	0.769230769230769
1584	PLEC	56	55	9	18	113	11	0	6	0	268	11	11	18	229	0.573056341072383	4684	2.26197185440294	0.0118495711478779	0.0233176220125854	0.854477611940298
1585	DZIP3	0	1	0	0	10	0	0	0	0	11	3	3	1	8	0.572888790481512	1208	2.26068300370394	0.0118894468452558	0.0233813285909542	0.727272727272727
1586	C1QTNF2	2	4	1	0	8	0	0	0	0	15	7	7	1	13	0.572559223176554	330	2.25814787058888	0.0119682209980446	0.0235147447940477	0.866666666666667
1587	PLCD4	6	4	0	2	15	0	0	0	0	27	5	5	1	26	0.572541886844038	762	2.2580145141849	0.0119723772820512	0.0235147447940477	0.962962962962963
1588	GPRIN2	5	2	0	0	16	0	0	0	0	23	7	7	4	15	0.572357111407526	459	2.25659316467328	0.0120167539377833	0.0235695626359788	0.652173913043478
1589	LGI4	5	5	0	0	17	0	0	0	0	27	5	5	1	24	0.572349152768377	537	2.25653194437213	0.0120186685268993	0.0235695626359788	0.888888888888889
1590	SSH2	6	6	0	0	18	3	0	1	0	34	10	10	3	28	0.572331266778428	1423	2.25639435983406	0.0120229722782182	0.0235695626359788	0.823529411764706
1591	NBEAL2	27	20	5	8	40	0	0	1	0	101	10	10	8	80	0.572279220613578	2754	2.25599400471983	0.0120355033003315	0.0235792984205741	0.792079207920792
1592	GPR27	3	8	1	1	14	0	0	0	0	27	5	5	3	24	0.572212869196512	375	2.25548360920394	0.0120514949817401	0.0235957976495501	0.888888888888889
1593	KBTBD2	0	0	1	1	4	0	0	0	0	6	1	1	1	6	0.571996752556577	623	2.25382117351213	0.0121037101130257	0.0236831540629636	1
1594	CEP164	1	0	0	0	6	0	0	0	0	7	5	5	1	5	0.571428571428571	1460	2.24945054945055	0.0122419228075803	0.0237893225631096	0.714285714285714
1595	FCGRT	0	4	0	0	3	0	0	0	0	7	3	3	1	5	0.571428571428571	365	2.24945054945055	0.0122419228075803	0.0237893225631096	0.714285714285714
1596	GUSB	0	2	1	1	2	1	0	0	0	7	2	2	1	5	0.571428571428571	651	2.24945054945055	0.0122419228075803	0.0237893225631096	0.714285714285714
1597	IL12RB1	0	2	0	0	5	0	0	1	0	8	4	4	1	4	0.571428571428571	662	2.24945054945055	0.0122419228075803	0.0237893225631096	0.5
1598	INSIG1	1	2	0	0	4	0	0	0	0	7	2	2	1	4	0.571428571428571	277	2.24945054945055	0.0122419228075803	0.0237893225631096	0.571428571428571
1599	MAPKBP1	0	0	0	0	7	0	0	0	0	7	5	5	1	4	0.571428571428571	1514	2.24945054945055	0.0122419228075803	0.0237893225631096	0.571428571428571
1600	MED24	3	3	0	0	1	0	0	0	0	7	3	3	1	4	0.571428571428571	989	2.24945054945055	0.0122419228075803	0.0237893225631096	0.571428571428571
1601	NOP9	0	0	2	3	2	0	0	0	0	7	5	5	1	4	0.571428571428571	636	2.24945054945055	0.0122419228075803	0.0237893225631096	0.571428571428571
1602	SSH3	0	2	0	1	18	0	0	0	0	21	4	4	1	12	0.571428571428571	659	2.24945054945055	0.0122419228075803	0.0237893225631096	0.571428571428571
1603	TBX2	3	1	1	0	9	0	0	0	0	14	4	4	1	8	0.571428571428571	712	2.24945054945055	0.0122419228075803	0.0237893225631096	0.571428571428571
1604	TMEM266	2	2	0	0	3	0	0	0	0	7	3	3	1	5	0.571428571428571	531	2.24945054945055	0.0122419228075803	0.0237893225631096	0.714285714285714
1605	B3GALT6	1	1	0	0	3	0	0	0	0	5	1	1	1	4	0.570710678118655	329	2.24392829322042	0.0124185076977649	0.0240127099838295	0.8
1606	BAG6	2	1	0	0	2	0	0	0	0	5	1	1	1	4	0.570710678118655	1132	2.24392829322042	0.0124185076977649	0.0240127099838295	0.8
1607	CACTIN	0	5	1	1	9	0	0	0	0	16	6	6	3	13	0.570867717280199	758	2.24513628677076	0.0123796923724397	0.0240127099838295	0.8125
1608	MEFV	2	2	2	0	2	2	0	0	0	10	2	2	2	8	0.570710678118655	781	2.24392829322042	0.0124185076977649	0.0240127099838295	0.8
1609	SLC18A1	1	1	0	0	3	0	0	0	0	5	2	2	1	4	0.570710678118655	525	2.24392829322042	0.0124185076977649	0.0240127099838295	0.8
1610	TEX101	0	1	0	0	4	0	0	0	0	5	2	2	1	4	0.570710678118655	267	2.24392829322042	0.0124185076977649	0.0240127099838295	0.8
1611	TRAK1	0	2	1	0	2	0	0	0	0	5	2	2	1	4	0.570710678118655	953	2.24392829322042	0.0124185076977649	0.0240127099838295	0.8
1612	ZNF444	1	1	0	1	1	1	0	0	0	5	2	2	1	4	0.570710678118655	327	2.24392829322042	0.0124185076977649	0.0240127099838295	0.8
1613	CDC42BPG	3	5	0	3	8	0	0	0	0	19	6	6	2	15	0.570578434614196	1551	2.24291103549382	0.0124512759959055	0.0240611452444125	0.789473684210526
1614	SLC26A1	3	4	0	1	4	1	0	0	0	13	5	5	2	11	0.57052426710727	701	2.24249436236361	0.0124647196321451	0.0240722001817821	0.846153846153846
1615	KLHL36	2	2	0	0	9	0	0	0	0	13	4	4	1	13	0.570324120182546	616	2.24095477063497	0.0125145024497919	0.0241235028670386	1
1616	PLXNA4	2	3	2	3	3	0	0	2	0	15	5	5	1	10	0.570324120182546	1894	2.24095477063497	0.0125145024497919	0.0241235028670386	0.666666666666667
1617	SLC12A9	0	2	0	0	11	0	0	6	0	19	8	8	1	8	0.570324120182546	914	2.24095477063497	0.0125145024497919	0.0241235028670386	0.421052631578947
1618	ARHGEF10L	1	7	0	1	7	0	0	0	0	16	7	7	1	13	0.570082521472478	1279	2.23909631901906	0.0125748248660181	0.0242098388557001	0.8125
1619	SH2D3C	2	3	0	1	2	0	0	0	0	8	4	4	1	8	0.570082521472478	860	2.23909631901906	0.0125748248660181	0.0242098388557001	1
1620	RNF31	2	5	0	1	11	0	0	0	0	19	7	7	2	13	0.569917217091905	1072	2.23782474686081	0.0126162429788007	0.0242745860277295	0.684210526315789
1621	ZBTB5	1	3	0	2	1	0	0	0	0	7	2	2	1	7	0.56963383815378	677	2.23564490887523	0.0126875201964796	0.024396669002114	1
1622	FBXO10	4	4	0	1	13	0	0	0	0	22	5	5	3	14	0.569560458449541	956	2.23508044961186	0.0127060338147291	0.0244172055490201	0.636363636363636
1623	IRX4	0	1	1	0	25	0	0	0	0	27	7	7	3	25	0.56950089494824	519	2.23462226883261	0.0127210788044005	0.0244310552269356	0.925925925925926
1624	ZNF831	32	35	6	5	48	3	0	1	0	130	10	10	8	110	0.569235265008558	1677	2.2325789616043	0.0127883613782723	0.024545149270982	0.846153846153846
1625	FTL	6	4	0	0	8	4	0	0	0	22	4	4	1	21	0.569127967280514	175	2.23175359446549	0.0128156264575902	0.0245823431804976	0.954545454545455
1626	B4GALT1	0	1	2	2	1	0	0	0	0	6	4	4	1	4	0.569035593728849	398	2.23104302868345	0.0128391394671641	0.0245971713086358	0.666666666666667
1627	NACC2	1	2	0	0	3	0	0	1	0	7	3	3	1	4	0.569035593728849	587	2.23104302868345	0.0128391394671641	0.0245971713086358	0.571428571428571
1628	ZNF335	5	5	0	0	12	0	0	0	0	22	4	4	2	13	0.568181818181818	1342	2.22447552447552	0.0130582337284152	0.0250015445525001	0.590909090909091
1629	HELZ2	14	15	3	4	53	6	0	0	0	95	9	9	6	65	0.567798568334975	2649	2.22152744873058	0.0131576288502303	0.0251763837484149	0.684210526315789
1630	SPATA25	0	4	0	0	4	0	0	0	0	8	2	2	1	6	0.567401695296637	227	2.2184745792049	0.0132612454966567	0.0253590811123185	0.75
1631	ADCY8	2	5	0	2	18	0	0	0	0	27	7	7	2	26	0.56732236370529	1251	2.21786433619454	0.0132820419178018	0.0253832769207776	0.962962962962963
1632	SERPINA12	2	1	1	1	4	0	0	0	0	9	3	3	1	7	0.567061487843697	414	2.21585759879767	0.0133506281176176	0.0254987180408174	0.777777777777778
1633	DCHS2	13	17	0	0	14	2	0	0	0	46	11	11	3	30	0.56692232879883	2916	2.21478714460639	0.0133873390047548	0.0255531755528601	0.652173913043478
1634	NES	10	11	0	1	17	2	0	0	0	41	7	7	5	31	0.566766752855523	1621	2.21359040658095	0.0134284839283059	0.0256160247273742	0.75609756097561
1635	KMT2D	20	24	4	3	52	0	0	1	0	104	11	11	9	83	0.566604673536297	5537	2.2123436425869	0.0134714648726227	0.025682297252578	0.798076923076923
1636	TPO	3	3	0	1	5	0	0	0	0	12	2	2	1	12	0.566508086571357	933	2.21160066593351	0.0134971346872339	0.025715506613758	1
1637	GALR2	22	22	0	1	34	0	0	0	0	79	9	9	2	74	0.566211162072002	387	2.20931663132309	0.0135763125949516	0.0258097900845473	0.936708860759494
1638	HEXB	1	2	0	0	4	1	0	0	0	8	2	2	1	6	0.566291260736239	556	2.20993277489414	0.0135549140940084	0.0258097900845473	0.75
1639	IL4R	1	3	1	4	5	0	0	0	0	14	4	4	2	11	0.566198335378331	825	2.2092179644487	0.0135797419758286	0.0258097900845473	0.785714285714286
1640	TCL1A	1	1	0	0	6	0	0	0	1	9	4	4	1	8	0.566243786412507	114	2.20956758778851	0.0135675934276641	0.0258097900845473	0.888888888888889
1641	KIF26A	11	6	3	5	48	0	0	0	0	73	10	10	5	60	0.565840399809644	1882	2.20646461392034	0.013675742623166	0.0259764105767266	0.821917808219178
1642	SLC39A4	3	5	1	3	12	0	0	0	0	24	3	3	2	19	0.565767796864425	647	2.20590612972634	0.0136952864776219	0.0259976905911981	0.791666666666667
1643	LILRA6	0	1	1	0	10	2	0	0	0	14	6	6	2	10	0.565300968740935	481	2.20231514416104	0.0138215275894523	0.0262213642704339	0.714285714285714
1644	SMARCA4	7	9	3	1	11	1	0	0	0	32	5	5	2	19	0.56526213586401	1679	2.20201642972315	0.0138320739672507	0.0262254103138203	0.59375
1645	CA12	0	2	0	0	14	0	0	0	0	16	5	5	1	15	0.56506583691208	354	2.20050643778523	0.013885491844663	0.0262985152022239	0.9375
1646	SOAT2	5	0	0	3	19	2	0	0	0	29	7	7	2	25	0.565051220224296	522	2.20039400172536	0.0138894765190027	0.0262985152022239	0.862068965517241
1647	VANGL2	3	6	1	0	1	1	0	0	0	12	4	4	1	9	0.565027507157493	521	2.20021159351917	0.0138959430664302	0.0262985152022239	0.75
1648	OBSCN	25	29	10	6	98	6	0	2	0	176	10	10	13	124	0.564955305244139	8923	2.19965619418568	0.0139156484982041	0.0263198278937514	0.704545454545455
1649	TRPM2	1	2	2	1	10	1	0	1	0	18	7	7	2	11	0.564914905329016	1503	2.19934542560782	0.0139266849996039	0.0263247284073775	0.611111111111111
1650	ATG2A	8	4	1	1	36	0	0	2	0	52	9	9	4	42	0.564276695296637	1938	2.19443611766644	0.0141020358874876	0.0266400277947266	0.807692307692308
1651	MMP11	10	13	0	0	9	0	0	0	0	32	8	8	2	29	0.56392172277609	488	2.19170555981607	0.0142003870147505	0.0268095737885991	0.90625
1652	RCVRN	5	0	0	0	11	0	0	0	0	16	6	6	1	16	0.563610434560398	200	2.18931103507998	0.0142871204214897	0.0269569941608859	1
1653	CLMN	8	10	0	1	11	1	0	0	0	31	7	7	2	29	0.563013778217619	1002	2.18472137090476	0.0144546411317658	0.0272565737493732	0.935483870967742
1654	CUX2	10	6	7	6	20	0	0	0	0	49	10	10	4	39	0.562674853303377	1486	2.18211425617982	0.0145505506548269	0.0274208382050154	0.795918367346939
1655	MTCH2	1	1	0	0	13	1	0	0	0	16	4	4	3	9	0.5625	303	2.18076923076923	0.0146002447389617	0.0274481078717392	0.5625
1656	PCDHB13	3	2	0	0	3	0	0	0	0	8	2	2	1	5	0.5625	798	2.18076923076923	0.0146002447389617	0.0274481078717392	0.625
1657	PLEKHO1	3	4	0	0	1	0	0	0	0	8	4	4	1	5	0.5625	409	2.18076923076923	0.0146002447389617	0.0274481078717392	0.625
1658	RAPH1	0	0	1	1	6	0	0	0	0	8	4	4	1	6	0.5625	1250	2.18076923076923	0.0146002447389617	0.0274481078717392	0.75
1659	LY6E	0	0	0	2	10	0	0	0	0	12	3	3	1	12	0.561886723926607	131	2.17605172251236	0.0147756966273441	0.0277612093956791	1
1660	CAMSAP1	2	2	0	2	4	2	0	0	0	12	5	5	2	9	0.561453072256372	1602	2.17271594043363	0.0149008516448699	0.0279122323179443	0.75
1661	CLCN6	0	2	0	0	10	0	0	3	0	15	4	4	1	9	0.561453072256372	869	2.17271594043363	0.0149008516448699	0.0279122323179443	0.6
1662	FZD1	3	6	0	1	7	0	0	0	0	17	7	7	2	14	0.561499713460874	647	2.1730747189298	0.014887347054897	0.0279122323179443	0.823529411764706
1663	LAMB2	6	7	9	9	12	0	0	0	0	43	8	8	5	28	0.561459696580613	1798	2.17276689677395	0.0148989329829524	0.0279122323179443	0.651162790697674
1664	TFR2	2	1	0	0	8	0	0	0	0	11	7	7	1	7	0.561525154117876	801	2.17327041629135	0.0148799853513906	0.0279122323179443	0.636363636363636
1665	IQSEC3	10	8	2	2	21	0	0	0	0	43	10	10	5	29	0.561374123175024	1182	2.17210863980787	0.0149237347272788	0.0279383069939508	0.674418604651163
1666	MAP3K13	3	4	0	0	7	1	0	0	0	15	5	5	1	14	0.561294492161061	966	2.17149609354663	0.0149468460632787	0.0279647774185112	0.933333333333333
1667	RREB1	9	10	0	0	31	0	0	0	0	50	7	7	4	41	0.561087572106361	1742	2.16990440081816	0.0150070444416798	0.028060562402349	0.82
1668	MED26	1	2	0	1	10	0	0	0	0	14	6	6	2	9	0.560968099328091	600	2.16898537944685	0.0150418969604295	0.0281088686005148	0.642857142857143
1669	CITED4	8	0	0	0	4	0	0	0	0	12	2	2	1	12	0.560406144512743	184	2.16466265009802	0.0152067646817989	0.0283999314039349	1
1670	PPP2R1A	6	6	0	1	6	0	0	0	0	19	3	3	2	16	0.559951962975053	589	2.16116894596195	0.0153411456445925	0.0286337430983203	0.842105263157895
1671	MGAT3	1	5	0	1	8	1	0	0	0	16	6	6	3	11	0.559819173824159	533	2.16014749095507	0.0153806267820424	0.0286902535485495	0.6875
1672	FZD2	13	15	3	3	41	0	2	0	0	77	8	8	4	65	0.559640452079103	565	2.15877270830079	0.0154339023970709	0.0287724125428648	0.844155844155844
1673	INSR	1	2	0	0	4	0	0	0	0	7	3	3	1	5	0.559173366053299	1382	2.15517973887153	0.0155738858882596	0.0289986871646984	0.714285714285714
1674	SOCS3	1	2	0	1	3	0	0	0	0	7	2	2	1	5	0.559173366053299	225	2.15517973887153	0.0155738858882596	0.0289986871646984	0.714285714285714
1675	FOXF2	1	2	3	0	6	0	0	0	0	12	6	6	2	8	0.558925565098879	444	2.15327357768368	0.0156485920383774	0.029033727014061	0.666666666666667
1676	GDF5	2	2	0	3	6	0	0	0	0	13	3	3	2	11	0.559058996382028	501	2.15429997216945	0.0156083275325777	0.029033727014061	0.846153846153846
1677	HEATR4	7	6	1	2	2	0	0	0	0	18	5	5	1	14	0.558925565098879	1026	2.15327357768368	0.0156485920383774	0.029033727014061	0.777777777777778
1678	KIAA1549	3	4	0	0	4	1	0	0	0	12	6	6	1	8	0.558925565098879	1950	2.15327357768368	0.0156485920383774	0.029033727014061	0.666666666666667
1679	SPTBN1	0	1	0	1	4	0	0	0	0	6	3	3	1	4	0.558925565098879	2364	2.15327357768368	0.0156485920383774	0.029033727014061	0.666666666666667
1680	VPS51	2	1	0	0	3	0	0	0	0	6	2	2	1	5	0.558925565098879	782	2.15327357768368	0.0156485920383774	0.029033727014061	0.833333333333333
1681	ZAN	6	3	2	5	19	4	0	3	0	42	8	8	4	25	0.558549308793498	2812	2.15037929841152	0.015762612238541	0.0292278776606379	0.595238095238095
1682	S1PR3	1	1	0	1	10	0	0	0	0	13	3	3	1	13	0.558092601541756	378	2.14686616570581	0.0159019689522383	0.029468749835985	1
1683	MAST2	2	2	2	4	4	0	0	0	0	14	4	4	3	10	0.557904297984273	1798	2.1454176768021	0.0159597335080075	0.0295406706321018	0.714285714285714
1684	PRDM13	3	0	1	2	10	0	0	0	0	16	4	4	2	11	0.55792354345604	707	2.14556571889261	0.0159538214689742	0.0295406706321018	0.6875
1685	SSC4D	4	7	2	1	10	0	0	0	0	24	5	5	2	21	0.557585152010958	575	2.1429627077766	0.0160580464820991	0.0297050034924052	0.875
1686	LGALS9B	0	2	0	0	7	0	0	0	0	9	3	3	1	7	0.557529661440708	355	2.14253585723621	0.0160751932240125	0.0297190849817598	0.777777777777778
1687	WNT5B	3	4	3	2	8	0	0	0	0	20	4	4	2	17	0.556954364826301	359	2.13811049866385	0.0162538880241153	0.030031635430449	0.85
1688	PRR14	3	4	0	0	8	0	0	0	0	15	5	5	2	9	0.556903559372885	586	2.13771968748373	0.0162697503291971	0.0300431349384522	0.6
1689	EDEM3	9	8	1	0	23	0	0	0	0	41	8	8	1	35	0.556790905481614	932	2.13685311908934	0.0163049700449148	0.0300903443635284	0.853658536585366
1690	PPM1N	5	6	1	2	6	0	0	0	0	20	6	6	2	15	0.556694173824159	430	2.13610902941661	0.0163352639764819	0.030128412908103	0.75
1691	RTN4RL1	1	2	2	3	13	0	0	0	0	21	5	5	2	18	0.556284786444736	441	2.13295989572874	0.0164640081036896	0.0303479084915438	0.857142857142857
1692	ISOC2	0	1	0	0	4	0	0	0	0	5	2	2	1	5	0.556066017177982	221	2.13127705521525	0.0165331620907757	0.0304034609067539	1
1693	ITGB2	0	1	0	0	4	0	0	0	0	5	1	1	1	5	0.556066017177982	769	2.13127705521525	0.0165331620907757	0.0304034609067539	1
1694	KNG1	1	0	0	0	4	0	0	0	0	5	1	1	1	5	0.556066017177982	644	2.13127705521525	0.0165331620907757	0.0304034609067539	1
1695	RNF24	2	2	0	0	6	0	0	0	0	10	2	2	1	10	0.556066017177982	169	2.13127705521525	0.0165331620907757	0.0304034609067539	1
1696	INA	3	3	0	0	3	0	0	0	0	9	3	3	1	6	0.555555555555555	499	2.12735042735043	0.0166954888798017	0.0306657859978443	0.666666666666667
1697	LVRN	0	0	0	1	8	0	0	0	0	9	5	5	1	6	0.555555555555555	990	2.12735042735043	0.0166954888798017	0.0306657859978443	0.666666666666667
1698	TMEM151A	7	5	0	1	17	1	0	0	0	31	5	5	4	22	0.555235825846109	469	2.12489096804699	0.0167978558959607	0.0308356400634332	0.709677419354839
1699	PLEKHH1	6	6	0	1	6	0	0	0	0	19	3	3	1	16	0.555163002045067	1364	2.12433078496206	0.016821246618993	0.0308604035970578	0.842105263157895
1700	PPFIA3	1	4	1	1	12	0	0	0	0	19	5	5	2	13	0.555026059412361	1194	2.12327738009509	0.0168653075145012	0.0309230373662943	0.684210526315789
1701	DOK3	3	0	0	0	4	0	0	0	0	7	2	2	1	6	0.554840496640455	496	2.12184997415735	0.0169251692520577	0.030978128337442	0.857142857142857
1702	GPRIN1	5	4	1	1	14	0	0	0	0	25	4	4	3	20	0.554852813742386	1009	2.12194472109527	0.016921190187256	0.030978128337442	0.8
1703	ITGB7	5	3	2	2	10	0	0	0	0	22	5	5	2	15	0.554868490053934	798	2.12206530810718	0.016916127079829	0.030978128337442	0.681818181818182
1704	SFRP1	3	3	0	0	12	0	0	0	0	18	4	4	1	17	0.554755391047571	314	2.12119531575055	0.0169526846547574	0.0310102805568538	0.944444444444444
1705	CELSR1	9	11	2	0	16	1	0	0	0	39	8	8	3	29	0.554392829322042	3014	2.11840637940032	0.017070333035058	0.0312071718887248	0.743589743589744
1706	H6PD	3	4	2	2	4	0	0	0	0	15	5	5	3	12	0.554044011451988	791	2.11572316501529	0.0171841796020953	0.0313968861780369	0.8
1707	TMEM125	7	7	0	1	12	0	0	0	0	27	6	6	2	27	0.553694350677994	220	2.1130334667538	0.0172989517657347	0.0315880683384857	1
1708	MMRN2	2	2	0	2	2	0	0	0	0	8	3	3	2	6	0.55334708691208	949	2.110362207016	0.017413584576503	0.0317787723214051	0.75
1709	CACNA1C	2	3	0	0	10	0	0	0	0	15	7	7	4	12	0.553206469257085	2221	2.10928053274681	0.0174601870629815	0.0318451744150458	0.8
1710	PLEKHM1	6	6	1	2	16	0	0	0	0	31	7	7	3	26	0.552903458407616	1056	2.10694968005859	0.0175609708032483	0.0320102608150437	0.838709677419355
1711	AKAP12	2	5	0	0	9	1	0	0	0	17	3	3	2	11	0.551993145675481	1782	2.09994727442678	0.0178667397515181	0.0324734722583347	0.647058823529412
1712	FOXD3	1	0	0	0	5	0	0	0	0	6	3	3	1	5	0.551776695296637	478	2.09828227151259	0.0179401088318423	0.0324734722583347	0.833333333333333
1713	HOXD9	1	1	1	1	2	0	0	0	0	6	2	2	1	5	0.551776695296637	352	2.09828227151259	0.0179401088318423	0.0324734722583347	0.833333333333333
1714	IGFN1	12	10	2	1	33	0	0	1	0	59	13	13	7	39	0.552030464706317	3708	2.10023434389474	0.0178541158115303	0.0324734722583347	0.661016949152542
1715	KRT72	2	3	0	0	1	0	0	0	0	6	2	2	1	5	0.551776695296637	511	2.09828227151259	0.0179401088318423	0.0324734722583347	0.833333333333333
1716	MAP3K1	1	0	0	0	4	1	0	0	0	6	2	2	1	5	0.551776695296637	1512	2.09828227151259	0.0179401088318423	0.0324734722583347	0.833333333333333
1717	OSBPL10	2	3	0	0	3	0	0	0	0	8	3	3	1	8	0.551776695296637	764	2.09828227151259	0.0179401088318423	0.0324734722583347	1
1718	PCDHA1	0	0	1	4	19	0	0	0	0	24	6	6	1	21	0.551776695296637	950	2.09828227151259	0.0179401088318423	0.0324734722583347	0.875
1719	PCDHAC1	0	0	0	0	8	0	0	0	0	8	4	4	1	5	0.551776695296637	963	2.09828227151259	0.0179401088318423	0.0324734722583347	0.625
1720	PTPRS	0	1	0	0	11	2	0	0	0	14	6	6	3	12	0.551776695296637	1948	2.09828227151259	0.0179401088318423	0.0324734722583347	0.857142857142857
1721	SEC16B	2	0	0	1	2	1	0	0	0	6	2	2	1	5	0.551776695296637	1060	2.09828227151259	0.0179401088318423	0.0324734722583347	0.833333333333333
1722	WDR4	1	3	0	0	2	0	0	0	0	6	1	1	1	5	0.551776695296637	412	2.09828227151259	0.0179401088318423	0.0324734722583347	0.833333333333333
1723	KCNJ11	14	14	0	0	9	5	0	0	0	42	7	7	1	29	0.5516939430081	390	2.09764571544693	0.0179682267650066	0.0325054920641472	0.69047619047619
1724	KALRN	4	7	1	1	13	1	0	0	0	27	7	7	2	19	0.551447677649112	2986	2.09575136653163	0.0180521262996476	0.0326194073484067	0.703703703703704
1725	PCDHGA11	2	3	3	0	21	0	0	0	0	29	7	7	3	23	0.551470368521355	935	2.09592591170273	0.018044381859088	0.0326194073484067	0.793103448275862
1726	PEG3	2	0	0	0	9	0	0	0	0	11	5	5	1	7	0.551136363636364	1588	2.09335664335664	0.0181586648564075	0.0327929075071971	0.636363636363636
1727	ARHGEF15	0	1	0	2	11	0	0	0	0	14	7	7	1	13	0.550879328659241	841	2.09137945122493	0.0182470313615095	0.0329334086588449	0.928571428571429
1728	C1QC	2	4	0	0	7	0	0	0	0	13	4	4	1	12	0.550810300456364	245	2.09084846504896	0.0182708250106068	0.0329572694201745	0.923076923076923
1729	B4GALT7	7	3	0	0	7	0	1	0	0	18	5	5	1	16	0.550585216996263	327	2.08911705381741	0.0183485937867618	0.0330784076537516	0.888888888888889
1730	FAM124A	1	0	0	0	6	0	0	0	0	7	3	3	1	6	0.55050762722761	583	2.08852020944316	0.0183754671687234	0.0330885795291224	0.857142857142857
1731	ZBTB2	1	2	1	1	2	0	0	0	0	7	5	5	1	5	0.55050762722761	514	2.08852020944316	0.0183754671687234	0.0330885795291224	0.714285714285714
1732	COL23A1	0	0	2	3	13	0	0	1	0	19	6	6	2	15	0.550380791638466	540	2.08754455106512	0.0184194691425321	0.033148663578102	0.789473684210526
1733	EGR4	8	4	3	1	10	0	0	0	0	26	5	5	1	19	0.550197718735357	589	2.08613629796429	0.0184831392731177	0.0332440537301258	0.730769230769231
1734	AP3S2	1	2	1	1	0	0	0	0	0	5	1	1	1	4	0.55	193	2.08461538461538	0.0185521134309763	0.0333104479057334	0.8
1735	RANBP1	1	1	1	0	2	0	0	0	0	5	2	2	1	4	0.55	201	2.08461538461538	0.0185521134309763	0.0333104479057334	0.8
1736	ZBTB48	2	1	0	1	1	0	0	0	0	5	1	1	1	4	0.55	688	2.08461538461538	0.0185521134309763	0.0333104479057334	0.8
1737	PLXNA1	18	21	2	4	23	0	0	0	0	68	10	10	5	61	0.549839519066559	1896	2.08338091589661	0.0186082581992769	0.0333920211900669	0.897058823529412
1738	FKRP	4	5	0	1	5	0	0	0	0	15	6	6	2	13	0.549162457805097	495	2.0781727523469	0.0188467253815193	0.033800485048444	0.866666666666667
1739	FZD7	5	7	0	1	7	1	0	0	0	21	6	6	2	15	0.548465092998398	574	2.07280840767999	0.019095056834241	0.0342261599495854	0.714285714285714
1740	COLEC11	0	1	0	1	6	0	0	0	0	8	2	2	1	7	0.547985434560398	285	2.06911872738768	0.0192674733883244	0.0345153531904638	0.875
1741	FLG2	1	3	1	1	23	0	0	0	0	29	11	11	4	17	0.54772011987873	2391	2.067077845221	0.0193634096665531	0.0346672877258163	0.586206896551724
1742	CCDC105	2	2	9	8	15	1	0	0	0	37	10	10	3	31	0.547437941082239	500	2.06490723909414	0.0194658890093883	0.0348107722560317	0.837837837837838
1743	CDH15	1	1	0	2	10	0	0	0	0	14	5	5	2	10	0.547443825883792	814	2.0649525067984	0.0194637471215128	0.0348107722560317	0.714285714285714
1744	FEV	1	2	1	1	3	0	0	0	0	8	3	3	1	6	0.546875	238	2.06057692307692	0.0196717101135094	0.0351586699677803	0.75
1745	CNTROB	0	0	0	0	6	0	0	0	0	6	2	2	1	6	0.546721680981652	925	2.05939754601271	0.0197280853288677	0.0351988792043965	1
1746	MLH1	0	1	0	0	5	0	0	0	0	6	1	1	1	6	0.546721680981652	756	2.05939754601271	0.0197280853288677	0.0351988792043965	1
1747	SSTR1	1	3	1	0	1	0	0	0	0	6	2	2	1	6	0.546721680981652	391	2.05939754601271	0.0197280853288677	0.0351988792043965	1
1748	ADAMTSL4	3	4	1	0	7	0	0	3	0	18	7	7	3	13	0.5463029098842	1074	2.05617622987846	0.0198827662960569	0.0354545666732319	0.722222222222222
1749	EP400	8	10	7	5	14	0	0	0	0	44	9	9	6	29	0.546262134225744	3123	2.05586257096726	0.019897882385733	0.035461234646272	0.659090909090909
1750	ZNRF3	2	13	5	2	28	6	0	0	0	56	10	10	5	38	0.54622919222914	936	2.05560917099338	0.019910101551146	0.0354627351628127	0.678571428571429
1751	TSNARE1	3	3	0	2	1	0	0	0	0	9	5	5	1	6	0.546023729152566	513	2.05402868578897	0.0199864576995956	0.035578405853592	0.666666666666667
1752	IRS2	20	15	10	2	55	1	0	0	0	103	10	10	9	80	0.545679138721832	1338	2.05137799016794	0.0201150753809909	0.0357869234946054	0.776699029126214
1753	ADGRL1	2	6	0	5	17	1	0	1	0	32	7	7	3	24	0.545619792334616	1474	2.05092147949704	0.0201372970068497	0.0358060209756706	0.75
1754	ATXN2	8	0	0	0	3	0	0	0	0	11	5	5	1	6	0.545454545454545	1313	2.04965034965035	0.0201992816673874	0.0358344683877328	0.545454545454545
1755	KAZN	2	2	0	0	7	0	0	0	0	11	4	4	1	8	0.545454545454545	775	2.04965034965035	0.0201992816673874	0.0358344683877328	0.727272727272727
1756	PSD4	4	4	0	1	2	0	0	0	0	11	5	5	1	6	0.545454545454545	1056	2.04965034965035	0.0201992816673874	0.0358344683877328	0.545454545454545
1757	SLC30A10	6	2	2	3	7	2	0	0	0	22	4	4	2	14	0.545454545454545	485	2.04965034965035	0.0201992816673874	0.0358344683877328	0.636363636363636
1758	TULP4	3	7	2	0	19	0	0	0	0	31	7	7	3	33	0.54466598575111	1543	2.04358450577777	0.020497305618872	0.0363424923856792	1.06451612903226
1759	APOA4	4	1	1	0	2	0	0	0	0	8	2	2	1	5	0.544194173824159	396	2.03995518326276	0.0206773948455448	0.0364544342384408	0.625
1760	AQP12A	2	3	0	0	3	0	0	0	0	8	1	1	1	6	0.544194173824159	295	2.03995518326276	0.0206773948455449	0.0364544342384408	0.75
1761	ARVCF	10	11	0	1	13	0	0	0	0	35	5	5	3	33	0.544231343967322	962	2.04024110744094	0.0206631586469087	0.0364544342384408	0.942857142857143
1762	BCL6	0	0	0	0	7	0	0	1	0	8	2	2	1	6	0.544380024539974	706	2.04138480415365	0.0206062968388278	0.0364544342384408	0.75
1763	CCDC174	1	1	0	0	5	0	0	0	0	7	1	1	1	6	0.544380024539974	467	2.04138480415365	0.0206062968388278	0.0364544342384408	0.857142857142857
1764	CD276	0	0	1	2	5	0	0	0	0	8	3	3	1	6	0.544194173824159	534	2.03995518326276	0.0206773948455448	0.0364544342384408	0.75
1765	CTDSPL	2	2	0	0	4	0	0	0	0	8	3	3	1	5	0.544194173824159	276	2.03995518326276	0.0206773948455448	0.0364544342384408	0.625
1766	DNAJC11	0	0	0	1	5	1	0	0	0	7	2	2	1	6	0.544380024539974	559	2.04138480415365	0.0206062968388278	0.0364544342384408	0.857142857142857
1767	KRT1	2	2	3	1	3	0	0	0	0	11	4	4	2	9	0.544312442461496	644	2.04086494201151	0.0206321266628419	0.0364544342384408	0.818181818181818
1768	URB2	4	6	3	0	6	0	0	0	0	19	6	6	3	16	0.544262645140512	1524	2.04048188569625	0.0206511767087367	0.0364544342384408	0.842105263157895
1769	CPSF1	1	5	1	2	23	0	0	1	0	33	9	9	2	26	0.543957220028144	1443	2.03813246175496	0.0207683437669777	0.0365940800009437	0.787878787878788
1770	COX4I2	2	1	0	1	3	0	0	0	0	7	1	1	1	7	0.543854359334209	171	2.03734122564776	0.0208079296372068	0.0366431167678947	1
1771	ILVBL	4	4	0	0	9	0	0	0	0	17	7	7	1	13	0.543684746301134	632	2.03603651000873	0.0208733446190768	0.0367168257210283	0.764705882352941
1772	TNS4	5	3	0	0	7	0	0	0	0	15	4	4	2	13	0.543688672392661	715	2.03606671071277	0.0208718284699911	0.0367168257210283	0.866666666666667
1773	TACSTD2	8	9	1	1	7	0	0	0	0	26	8	8	2	25	0.543227778983887	323	2.03252137679913	0.0210504509644936	0.0370074763995074	0.961538461538462
1774	KCNS2	0	2	0	1	24	0	0	0	0	27	9	9	2	25	0.543119020828633	477	2.03168477560487	0.0210927890728998	0.0370610053778065	0.925925925925926
1775	SFTPA1	6	6	0	0	16	0	0	0	0	28	4	4	2	28	0.542848123868065	263	2.02960095283127	0.021198558992873	0.0372258638764987	1
1776	PCDHGA7	6	4	2	4	18	2	0	0	0	36	8	8	2	26	0.541955767780157	932	2.02273667523198	0.0215501517673067	0.0378219724429589	0.722222222222222
1777	ANKS1B	0	1	1	0	2	1	0	0	0	5	2	2	1	3	0.54142135623731	1248	2.01862581721007	0.0217630627886964	0.0378757491414667	0.6
1778	CHRNA2	0	2	1	2	5	0	0	0	0	10	4	4	1	9	0.541421356237309	529	2.01862581721007	0.0217630627886964	0.0378757491414667	0.9
1779	CTSZ	1	3	0	0	1	0	0	0	0	5	2	2	1	3	0.54142135623731	303	2.01862581721007	0.0217630627886964	0.0378757491414667	0.6
1780	ECHDC2	1	1	0	0	3	0	0	0	0	5	3	3	1	4	0.541421356237309	292	2.01862581721007	0.0217630627886964	0.0378757491414667	0.8
1781	EIF3G	1	1	0	0	3	0	0	0	0	5	2	2	1	4	0.541421356237309	320	2.01862581721007	0.0217630627886964	0.0378757491414667	0.8
1782	IL17RD	0	3	0	0	2	0	0	1	0	6	3	3	1	3	0.54142135623731	739	2.01862581721007	0.0217630627886964	0.0378757491414667	0.5
1783	LRRC10	1	3	0	1	1	0	0	0	0	6	1	1	1	5	0.541666666666667	277	2.02051282051282	0.0216651108337947	0.0378757491414667	0.833333333333333
1784	NPR1	0	3	0	2	5	0	0	0	0	10	5	5	1	6	0.54142135623731	1061	2.01862581721007	0.0217630627886964	0.0378757491414667	0.6
1785	ODF3L2	0	0	0	1	4	0	0	0	0	5	2	2	1	5	0.541421356237309	290	2.01862581721007	0.0217630627886964	0.0378757491414667	1
1786	OTULIN	1	0	0	1	2	1	0	0	0	5	2	2	1	3	0.54142135623731	352	2.01862581721007	0.0217630627886964	0.0378757491414667	0.6
1787	PCDH8	10	8	6	6	25	0	0	0	0	55	8	8	6	50	0.541839006655658	1070	2.02183851273583	0.0215965188146134	0.0378757491414667	0.909090909090909
1788	PNPLA1	2	0	0	0	3	0	0	0	0	5	2	2	1	4	0.541421356237309	532	2.01862581721007	0.0217630627886964	0.0378757491414667	0.8
1789	RPN1	1	1	0	0	3	0	0	0	0	5	2	2	1	4	0.541421356237309	607	2.01862581721007	0.0217630627886964	0.0378757491414667	0.8
1790	SLC19A3	1	1	0	0	3	0	0	0	0	5	2	2	1	4	0.541421356237309	496	2.01862581721007	0.0217630627886964	0.0378757491414667	0.8
1791	TESK1	2	1	0	0	2	0	0	0	0	5	3	3	1	3	0.54142135623731	626	2.01862581721007	0.0217630627886964	0.0378757491414667	0.6
1792	HIP1R	2	3	0	2	7	0	0	1	0	15	5	5	1	11	0.541316223196156	1068	2.01781710150889	0.0218051565716418	0.0379278309340444	0.733333333333333
1793	GPAA1	7	6	1	3	14	0	0	0	0	31	6	6	3	24	0.541182271917727	621	2.01678670705944	0.0218588883759189	0.0380000864850748	0.774193548387097
1794	GAA	4	7	1	0	13	0	0	0	0	25	7	7	3	18	0.541066017177982	952	2.01589243983063	0.0219056121714597	0.0380600853614492	0.72
1795	CLSTN2	3	3	5	5	10	0	0	1	0	27	6	6	1	17	0.540994768916256	955	2.01534437627889	0.0219342891302935	0.0380886792307102	0.62962962962963
1796	ZNF385A	5	6	0	0	7	0	0	0	0	18	5	5	1	13	0.540475188366293	386	2.01134760281764	0.0221443768470431	0.0384320838709539	0.722222222222222
1797	RBM4	1	1	2	9	1	0	0	0	0	14	7	7	1	12	0.540418856558761	364	2.01091428122123	0.0221672558096948	0.0384503819470332	0.857142857142857
1798	ABCA7	1	5	1	1	9	0	0	0	0	17	5	5	2	13	0.540332951281166	2146	2.01025347139358	0.0222021843355383	0.0384895487062697	0.764705882352941
1799	UGT1A5	3	2	0	0	4	1	0	0	0	10	2	2	1	10	0.539904851942814	534	2.00696039956011	0.0223769398651209	0.0387709402776998	1
1800	CPT1C	1	1	0	2	2	0	0	6	0	12	4	4	1	5	0.53957281117941	803	2.00440623984161	0.0225132807246513	0.0388990554427595	0.416666666666667
1801	FSCN3	0	1	0	0	5	0	0	0	0	6	2	2	1	5	0.53957281117941	498	2.00440623984161	0.0225132807246513	0.0388990554427595	0.833333333333333
1802	NKX2-5	1	1	0	0	4	0	0	0	0	6	2	2	1	5	0.53957281117941	324	2.00440623984161	0.0225132807246513	0.0388990554427595	0.833333333333333
1803	PLBD1	0	0	1	0	3	2	0	0	0	6	2	2	1	5	0.53957281117941	553	2.00440623984161	0.0225132807246513	0.0388990554427595	0.833333333333333
1804	WDR3	2	1	2	0	1	0	0	0	0	6	1	1	1	5	0.53957281117941	943	2.00440623984161	0.0225132807246513	0.0388990554427595	0.833333333333333
1805	ASPHD2	2	0	4	4	4	1	0	0	0	15	6	6	1	9	0.539225889843221	369	2.00173761417862	0.0226564793527496	0.0390814865204873	0.6
1806	KPTN	4	4	0	0	1	0	0	0	0	9	4	4	1	7	0.539283710065919	436	2.00218238512246	0.0226325597340532	0.0390814865204873	0.777777777777778
1807	ZSCAN10	0	1	2	2	10	0	0	0	0	15	4	4	1	9	0.539225889843221	725	2.00173761417862	0.0226564793527496	0.0390814865204873	0.6
1808	ZNF835	0	0	0	1	14	1	0	0	0	16	5	5	1	12	0.538832521472478	537	1.99871170363444	0.0228197779810585	0.0393413982118138	0.75
1809	GAL3ST3	7	8	2	2	10	0	0	0	0	29	7	7	2	29	0.538513055355795	431	1.99625427196765	0.0229531263636499	0.0395494167360402	1
1810	ITGAX	1	1	0	0	8	0	0	0	0	10	3	3	1	6	0.538388347648318	1163	1.99529498191014	0.0230053584448174	0.0396175150676773	0.6
1811	AOC3	1	1	1	1	3	0	0	0	0	7	2	2	1	5	0.538252421852338	763	1.99424939886414	0.0230624030497392	0.0396938212623065	0.714285714285714
1812	NEURL1	1	4	0	0	6	0	0	0	0	11	4	4	2	7	0.537655778397554	574	1.98965983382734	0.0233142100721755	0.0401050732864078	0.636363636363636
1813	RRNAD1	1	4	0	0	21	1	0	1	0	28	8	8	1	21	0.537422505188357	475	1.98786542452583	0.023413287796123	0.040253291814956	0.75
1814	PTGIR	12	7	0	6	5	2	0	0	0	32	7	7	1	29	0.537099510480697	386	1.98538084985151	0.0235510574680542	0.0404678313825385	0.90625
1815	GPR135	6	4	1	1	18	0	0	0	0	30	5	5	1	28	0.53695857368787	494	1.98429672067592	0.0236113857762515	0.0405491402008684	0.933333333333333
1816	CDC42EP1	1	0	1	2	13	0	0	0	0	17	5	5	2	12	0.536548255503508	391	1.98114042695006	0.0237877638713987	0.0408295484510736	0.705882352941177
1817	MBLAC2	1	1	0	3	6	0	0	0	0	11	3	3	2	11	0.536513675404505	279	1.9808744261885	0.0238026788418253	0.0408326637038907	1
1818	ADH1B	7	10	0	0	4	1	0	0	0	22	6	6	1	21	0.535706086633306	375	1.97466220487159	0.0241532473705958	0.0414112607558564	0.954545454545455
1819	ART5	2	2	0	1	0	0	0	0	0	5	1	1	1	4	0.535355339059327	291	1.97196414661021	0.0243068497836554	0.0415147675483035	0.8
1820	CANT1	0	0	0	1	3	1	0	0	0	5	2	2	1	4	0.535355339059327	401	1.97196414661021	0.0243068497836554	0.0415147675483035	0.8
1821	CMYA5	2	6	0	0	2	0	0	5	0	15	8	8	1	6	0.535355339059327	4069	1.97196414661021	0.0243068497836554	0.0415147675483035	0.4
1822	JAG2	5	5	0	2	9	0	0	0	0	21	3	3	2	15	0.535363842243775	1238	1.97202955572135	0.0243031163168531	0.0415147675483035	0.714285714285714
1823	PRSS12	1	1	0	0	3	0	0	0	0	5	2	2	1	4	0.535355339059327	875	1.97196414661021	0.0243068497836554	0.0415147675483035	0.8
1824	SHISA8	2	2	0	0	1	0	0	0	0	5	1	1	1	4	0.535355339059327	397	1.97196414661021	0.0243068497836554	0.0415147675483035	0.8
1825	TEKT5	2	4	0	1	3	0	0	0	0	10	3	3	1	7	0.535355339059327	485	1.97196414661021	0.0243068497836554	0.0415147675483035	0.7
1826	FAM149A	6	5	1	0	5	0	0	0	0	17	2	2	1	15	0.535025411524195	482	1.96942624249381	0.0244520823457554	0.0417399456033513	0.882352941176471
1827	ADH1A	0	2	0	0	3	1	0	0	0	6	3	3	1	4	0.534517796864425	375	1.96552151434173	0.0246769540427666	0.041848784413114	0.666666666666667
1828	KIF16B	0	2	0	0	4	0	0	0	0	6	3	3	1	4	0.534517796864425	1392	1.96552151434173	0.0246769540427666	0.041848784413114	0.666666666666667
1829	MAN1C1	1	2	1	0	1	1	0	1	0	7	2	2	1	4	0.534517796864425	630	1.96552151434173	0.0246769540427666	0.041848784413114	0.571428571428571
1830	MAST4	5	9	1	4	18	0	0	0	0	37	8	8	4	30	0.534744159619804	2623	1.96726276630618	0.0245764626120396	0.041848784413114	0.810810810810811
1831	NFATC2IP	0	2	0	0	4	0	0	0	0	6	3	3	1	4	0.534517796864425	419	1.96552151434173	0.0246769540427666	0.041848784413114	0.666666666666667
1832	NMT1	0	2	0	0	4	0	0	0	0	6	2	2	1	4	0.534517796864425	496	1.96552151434173	0.0246769540427666	0.041848784413114	0.666666666666667
1833	RABL6	0	1	1	2	2	0	0	3	0	9	4	4	1	4	0.534517796864425	730	1.96552151434173	0.0246769540427666	0.041848784413114	0.444444444444444
1834	RBCK1	2	2	0	0	2	0	0	0	0	6	2	2	1	4	0.534517796864425	510	1.96552151434173	0.0246769540427666	0.041848784413114	0.666666666666667
1835	TBC1D17	2	2	0	0	8	0	0	0	0	12	3	3	1	8	0.534517796864425	648	1.96552151434173	0.0246769540427666	0.041848784413114	0.666666666666667
1836	TRPC3	0	4	0	1	13	1	0	0	0	19	7	7	1	17	0.534668109353293	921	1.9666777642561	0.0246101859745622	0.041848784413114	0.894736842105263
1837	ULK1	6	5	0	0	20	0	0	0	0	31	9	9	2	28	0.534550574576306	1050	1.96577365058697	0.0246623814018304	0.041848784413114	0.903225806451613
1838	ZBP1	1	1	0	0	4	0	0	0	0	6	2	2	1	4	0.534517796864425	429	1.96552151434173	0.0246769540427666	0.041848784413114	0.666666666666667
1839	CDT1	0	1	0	0	6	0	0	0	0	7	2	2	1	6	0.533919552439494	546	1.96091963414995	0.0249441992751134	0.0422560158372437	0.857142857142857
1840	SLC9A4	1	1	0	0	5	0	0	0	0	7	3	3	1	6	0.533919552439494	798	1.96091963414995	0.0249441992751134	0.0422560158372437	0.857142857142857
1841	C1orf127	9	5	1	0	4	0	0	0	0	19	5	5	2	15	0.533829839629809	824	1.96022953561391	0.0249844838873239	0.0423012690259579	0.789473684210526
1842	ATP4A	3	4	1	3	30	0	0	2	0	43	7	7	3	37	0.533700682527934	1035	1.95923601944565	0.0250425763334212	0.0423536139073651	0.86046511627907
1843	NEU3	18	18	3	3	17	4	0	0	0	63	9	9	2	61	0.533730158730159	461	1.95946275946276	0.0250293085271475	0.0423536139073651	0.968253968253968
1844	BRINP2	2	3	0	1	2	0	0	0	0	8	4	4	1	6	0.533470869120796	783	1.95746822400612	0.0251462220854779	0.0425058428635763	0.75
1845	ANKRD11	7	7	1	1	12	3	0	0	0	31	8	8	3	22	0.533404319546217	2663	1.95695630420167	0.0251763029594977	0.0425336240242571	0.709677419354839
1846	LRP1	2	3	1	3	19	3	0	8	0	39	9	9	6	21	0.532914562235882	4544	1.95318894027601	0.0253986055487883	0.0428859444721414	0.538461538461538
1847	SORBS2	4	3	5	6	14	0	0	0	0	32	6	6	2	30	0.532834342152428	1200	1.95257186271098	0.0254351739791349	0.0429244381661956	0.9375
1848	GRM4	3	5	0	1	2	2	0	0	0	13	4	4	2	9	0.531862581721007	912	1.94509678246929	0.0258816655426304	0.0436543027577808	0.692307692307692
1849	ANKRD33	4	12	0	0	15	0	0	0	0	31	6	6	3	28	0.53141277379787	452	1.94163672152208	0.0260905470557249	0.0439828205368818	0.903225806451613
1850	FBXO41	1	1	0	0	6	0	0	0	0	8	4	4	1	5	0.53125	875	1.94038461538462	0.0261664824392941	0.0440156102338261	0.625
1851	NPC1L1	2	2	0	0	12	0	0	0	1	17	5	5	2	9	0.53125	1359	1.94038461538462	0.0261664824392941	0.0440156102338261	0.529411764705882
1852	PLA2G15	2	2	0	1	2	1	0	0	0	8	4	4	1	5	0.53125	412	1.94038461538462	0.0261664824392941	0.0440156102338261	0.625
1853	TAF5	0	0	0	1	7	0	0	0	0	8	3	3	1	5	0.53125	800	1.94038461538462	0.0261664824392941	0.0440156102338261	0.625
1854	TMED4	4	2	1	1	9	0	0	0	0	17	4	4	2	17	0.530641631541015	227	1.93570485800781	0.0264519295686945	0.0444717715564297	1
1855	API5	1	1	0	0	4	0	0	0	0	6	2	2	1	5	0.530330085889911	524	1.93330835299931	0.0265991117176393	0.0446710297542466	0.833333333333333
1856	SEC31A	1	2	0	2	1	0	0	1	0	7	4	4	1	5	0.530330085889911	1220	1.93330835299931	0.0265991117176393	0.0446710297542466	0.714285714285714
1857	ST6GALNAC5	2	3	8	1	5	0	0	0	0	19	10	10	1	19	0.530072814551746	336	1.93132934270574	0.0267211684547645	0.0448518481817452	1
1858	CYP26B1	1	2	0	2	2	0	0	0	0	7	2	2	1	5	0.52958668302665	512	1.92758986943577	0.0269530799727913	0.0451681453092422	0.714285714285714
1859	ETV7	1	1	0	2	3	0	0	4	0	11	5	5	1	4	0.52958668302665	341	1.92758986943577	0.0269530799727913	0.0451681453092422	0.363636363636364
1860	RAB11FIP1	0	0	0	3	4	0	0	0	0	7	6	6	1	4	0.52958668302665	1283	1.92758986943577	0.0269530799727913	0.0451681453092422	0.571428571428571
1861	PELI2	4	4	0	0	1	1	0	0	0	10	3	3	1	9	0.529549512883487	420	1.92730394525759	0.0269708811101199	0.0451736896401095	0.9
1862	NKX1-1	5	3	0	1	3	0	0	0	0	12	4	4	1	8	0.529462782549439	412	1.92663678884184	0.0270124552627919	0.0451947520419337	0.666666666666667
1863	PLXNB1	8	8	1	2	5	0	0	0	0	24	9	9	2	13	0.529462782549439	2135	1.92663678884184	0.0270124552627919	0.0451947520419337	0.541666666666667
1864	FOS	4	6	1	0	11	0	0	0	0	22	7	7	2	22	0.529369588399501	380	1.92591991076539	0.0270571874432662	0.045245307543273	1
1865	IPPK	0	2	0	0	8	1	0	0	0	11	2	2	1	10	0.529049422569364	491	1.92345709668742	0.0272113348207383	0.0454786759443654	0.909090909090909
1866	GRM2	6	6	1	2	8	2	0	0	0	25	7	7	3	18	0.528492424049175	872	1.91917249268596	0.0274812537540891	0.0459051811101263	0.72
1867	GLI1	14	11	1	0	12	0	0	0	0	38	9	9	2	25	0.528379661177531	1106	1.91830508598101	0.0275361689576092	0.0459722756512416	0.657894736842105
1868	HOXD13	0	5	0	3	32	0	0	0	0	40	10	10	2	38	0.528255095501071	343	1.91734688846977	0.0275969384101696	0.0460352293652532	0.95
1869	RNPEPL1	1	2	1	0	6	1	0	0	0	11	3	3	2	8	0.528241833798166	725	1.9172448753705	0.027603414720455	0.0460352293652532	0.727272727272727
1870	HSPB2	4	5	1	0	8	0	0	0	0	18	7	7	1	16	0.528211429448013	182	1.91701099575395	0.0276182673694977	0.0460353686581413	0.888888888888889
1871	ZDHHC14	2	2	0	0	4	1	0	0	0	9	3	3	1	5	0.527777777777778	488	1.91367521367521	0.0278308340090043	0.0463648902223765	0.555555555555556
1872	ZNF423	7	8	0	2	28	0	0	0	0	45	8	8	2	42	0.52761423749154	1284	1.91241721147338	0.0279113510558432	0.0464741886971492	0.933333333333333
1873	C2CD4C	4	4	0	0	14	0	0	0	0	22	6	6	2	20	0.527493379345635	421	1.91148753342796	0.0279709786802623	0.0465486068053271	0.909090909090909
1874	WNT10A	2	2	2	1	10	1	0	0	0	18	4	4	2	14	0.527079825948692	417	1.90830635345148	0.0281758161603557	0.0468644711695991	0.777777777777778
1875	TAS1R3	4	5	1	2	15	0	0	0	0	27	7	7	3	17	0.526983458910862	852	1.90756506854509	0.0282237267821428	0.0469191234026342	0.62962962962963
1876	MRGPRX4	5	7	0	0	16	5	0	0	0	33	5	5	1	31	0.526640184049209	322	1.90492449268622	0.0283949434727598	0.0471785921133222	0.939393939393939
1877	MLXIP	14	11	1	4	25	0	0	0	0	55	4	4	4	56	0.526566435248291	919	1.90435719421762	0.028431840046554	0.0472147285163073	1.01818181818182
1878	IGSF11	0	1	0	1	12	0	0	0	0	14	7	7	1	12	0.526522881682832	431	1.90402216679101	0.0284536486535533	0.04722578426684	0.857142857142857
1879	CYP26C1	8	5	0	0	22	0	0	0	0	35	5	5	4	26	0.526467126468087	522	1.90359328052375	0.0284815873119421	0.0472469971534451	0.742857142857143
1880	SULT1A1	3	2	1	2	16	3	0	0	0	27	5	5	2	18	0.526189140043946	295	1.90145492341497	0.0286212256937146	0.04745338323793	0.666666666666667
1881	BAHD1	1	2	0	0	5	0	0	0	0	8	3	3	1	5	0.525888347648318	780	1.89914113575629	0.0287729608925108	0.0476289533202104	0.625
1882	MUC6	42	34	2	0	595	1	0	1	0	675	9	9	33	641	0.525941274199622	2439	1.89954826307401	0.0287462136255703	0.0476289533202104	0.94962962962963
1883	TBC1D22A	0	0	0	0	7	1	0	0	0	8	4	4	1	7	0.525888347648318	517	1.89914113575629	0.0287729608925108	0.0476289533202104	0.875
1884	TET3	2	2	0	0	20	4	0	0	0	28	8	8	3	24	0.525811365761251	1660	1.89854896739424	0.0288119018360303	0.0476680987382731	0.857142857142857
1885	DAG1	1	2	0	0	11	0	0	0	0	14	6	6	1	11	0.525625515045436	895	1.89711934650335	0.0289060941910662	0.0477985653016197	0.785714285714286
1886	TRMT2A	4	1	1	0	7	0	0	2	0	15	4	4	2	9	0.525546675475888	625	1.89651288827606	0.0289461286944135	0.0478393866068329	0.6
1887	FBRS	3	4	1	3	6	0	0	0	0	17	3	3	2	13	0.52541061854938	981	1.89546629653369	0.0290153263872749	0.0479029514561101	0.764705882352941
1888	KCNG4	10	10	1	1	15	0	0	0	0	37	8	8	3	31	0.525428756535747	519	1.89560581950575	0.0290060935882345	0.0479029514561101	0.837837837837838
1889	SPEG	6	6	3	5	14	3	0	1	0	38	8	8	4	26	0.525188662576742	3267	1.89375894289802	0.0291285068048529	0.0480643492380765	0.684210526315789
1890	FUT5	6	4	0	0	15	0	0	0	0	25	8	8	1	23	0.525060966544099	374	1.89277666572384	0.0291937879729783	0.0481465804824198	0.92
1891	TGFBRAP1	3	4	0	0	5	0	0	0	0	12	3	3	1	9	0.52484141990469	860	1.89108784542069	0.0293063093770748	0.0483065924528515	0.75
1892	ZFHX2	15	10	2	0	17	4	0	0	0	48	10	10	5	37	0.524678800528352	2572	1.88983692714117	0.0293898865809386	0.0484187507784278	0.770833333333333
1893	SPOUT1	4	1	2	0	2	1	0	1	0	11	3	3	1	7	0.524632034355964	376	1.88947718735357	0.0294139583691586	0.0484328094224339	0.636363636363636
1894	NFATC1	2	5	2	6	6	0	0	0	0	21	6	6	1	16	0.524480347453619	930	1.88831036502784	0.029492148320167	0.0485359167444353	0.761904761904762
1895	PTPN21	3	6	0	2	6	1	0	0	0	18	6	6	3	14	0.524101130197758	1174	1.88539330921352	0.0296883783417701	0.0488330740323469	0.777777777777778
1896	MAGI2	1	0	0	0	8	0	0	0	0	9	4	4	1	7	0.523998917518859	1455	1.88460705783738	0.0297414543627997	0.0488945744983369	0.777777777777778
1897	CMPK2	1	3	1	0	8	0	0	0	0	13	4	4	2	9	0.523896936290756	449	1.88382258685197	0.0297944886360944	0.0489559415280475	0.692307692307692
1898	REPIN1	1	3	2	1	12	1	0	0	0	20	8	8	3	17	0.523743686707646	624	1.88264374390497	0.0298743319964443	0.0490612712502196	0.85
1899	AKR7A2	0	2	1	1	3	0	0	0	0	7	3	3	1	5	0.523459080339014	359	1.88045446414626	0.0300230833806669	0.0492536583671257	0.714285714285714
1900	SLC12A8	0	3	2	2	0	0	0	0	0	7	1	1	1	5	0.523459080339014	714	1.88045446414626	0.0300230833806669	0.0492536583671257	0.714285714285714
1901	AGAP3	1	0	0	1	7	0	0	0	0	9	6	6	1	6	0.523011864576283	911	1.87701434289448	0.0302580640451666	0.0495348664016725	0.666666666666667
1902	CYP2F1	1	2	0	1	5	0	0	0	0	9	3	3	1	6	0.523011864576283	491	1.87701434289448	0.0302580640451666	0.0495348664016725	0.666666666666667
1903	NKPD1	0	3	3	2	10	0	0	0	0	18	9	9	2	10	0.523011864576283	832	1.87701434289448	0.0302580640451666	0.0495348664016725	0.555555555555556
1904	ZFYVE26	1	2	0	0	5	1	0	0	0	9	4	4	2	5	0.523011864576283	2539	1.87701434289448	0.0302580640451666	0.0495348664016725	0.555555555555556
1905	ADRB1	0	3	2	2	5	0	0	0	0	12	6	6	2	8	0.522313912747197	477	1.87164548267075	0.0306278332684788	0.0500875951195428	0.666666666666667
1906	PDE6A	2	2	0	0	8	0	0	0	0	12	4	4	2	8	0.522313912747197	860	1.87164548267075	0.0306278332684788	0.0500875951195428	0.666666666666667
1907	HIVEP1	5	2	0	0	1	0	0	0	0	8	2	2	1	5	0.52209708691208	2718	1.86997759163138	0.0307434648493045	0.0502503303278878	0.625
1908	DOK7	6	5	0	3	17	0	0	0	0	31	6	6	2	26	0.521999371462563	504	1.86922593432741	0.0307956937845703	0.0503093173619001	0.838709677419355
1909	AFF1	4	4	0	1	7	1	0	0	0	17	7	7	2	13	0.521842373150567	1218	1.86801825500436	0.0308797632338241	0.0503938335077643	0.764705882352941
1910	AKAP8	3	10	12	0	9	0	0	0	0	34	6	6	1	28	0.521842373150567	692	1.86801825500436	0.0308797632338241	0.0503938335077643	0.823529411764706
1911	GAL3ST2	2	3	0	1	5	0	0	0	0	11	2	2	1	9	0.521585169734223	398	1.86603976718633	0.0310179009749862	0.0505764459109619	0.818181818181818
1912	SCN2A	4	2	0	0	4	2	0	0	0	12	2	2	1	10	0.521573623040265	2005	1.86595094646358	0.0310241143990244	0.0505764459109619	0.833333333333333
1913	WNT1	0	4	0	2	14	5	0	0	0	25	7	7	3	22	0.521421356237309	370	1.86477966336392	0.0311061475004242	0.0506836705482604	0.88
1914	DLG4	2	2	0	0	10	0	0	0	0	14	3	3	1	11	0.521292645632591	767	1.86378958178916	0.0311756296812983	0.0507703436345908	0.785714285714286
1915	DGCR8	0	1	0	1	3	0	0	0	0	5	3	3	1	4	0.520710678118655	773	1.85931290860504	0.0314913991642061	0.0510711192480907	0.8
1916	EML2	1	1	0	0	3	0	0	0	0	5	2	2	1	4	0.520710678118655	850	1.85931290860504	0.0314913991642061	0.0510711192480907	0.8
1917	HAUS5	2	1	0	0	1	1	0	0	0	5	2	2	1	4	0.520710678118655	634	1.85931290860504	0.0314913991642061	0.0510711192480907	0.8
1918	IGSF9	3	4	0	0	5	0	0	0	0	12	4	4	2	7	0.520833333333333	1179	1.86025641025641	0.0314246287431885	0.0510711192480907	0.583333333333333
1919	MEOX2	1	3	2	0	4	0	0	0	0	10	5	5	2	6	0.520710678118655	304	1.85931290860504	0.0314913991642061	0.0510711192480907	0.6
1920	MIEN1	0	0	0	1	4	0	0	0	0	5	2	2	1	4	0.520710678118655	115	1.85931290860504	0.0314913991642061	0.0510711192480907	0.8
1921	PITX2	4	3	0	0	3	0	0	0	0	10	3	3	1	7	0.520710678118655	324	1.85931290860504	0.0314913991642061	0.0510711192480907	0.7
1922	SCARF1	1	3	0	1	5	0	0	0	0	10	4	4	1	7	0.520710678118655	831	1.85931290860504	0.0314913991642061	0.0510711192480907	0.7
1923	FBXO44	0	0	0	0	27	0	0	0	0	27	3	3	1	27	0.520628907975536	255	1.85868390750412	0.0315359779001898	0.051090251099216	1
1924	TNFAIP3	0	3	0	1	5	0	0	0	0	9	4	4	1	8	0.520628907975536	790	1.85868390750412	0.0315359779001898	0.051090251099216	0.888888888888889
1925	SCUBE2	1	1	3	2	6	0	0	0	0	13	6	6	2	9	0.52059745792049	971	1.85844198400377	0.0315531374511011	0.0510914958104323	0.692307692307692
1926	WWC2	0	4	0	0	4	0	0	0	0	8	2	2	1	6	0.520526695296637	1192	1.85789765612798	0.0315917746585263	0.0511009660667495	0.75
1927	ZCCHC24	2	2	0	0	4	0	0	0	0	8	2	2	1	7	0.520526695296637	241	1.85789765612798	0.0315917746585263	0.0511009660667495	0.875
1928	FBN3	7	10	5	5	19	0	0	0	0	46	9	9	5	34	0.520486699030981	2809	1.85758999254601	0.0316136303712163	0.0511097955742123	0.739130434782609
1929	LTBP4	7	9	2	5	18	5	2	2	0	50	8	8	5	39	0.520364075920299	1624	1.85664673784845	0.0316807149092286	0.0511852878584311	0.78
1930	PRELP	4	4	1	0	10	0	0	0	0	19	5	5	1	18	0.520341336131821	382	1.85647181639862	0.031693168292195	0.0511852878584311	0.947368421052632
1931	RECK	2	2	0	2	3	0	0	0	0	9	2	2	1	8	0.52022005725994	971	1.85553890199954	0.031759654668386	0.0512661023311027	0.888888888888889
1932	LRRC8A	4	4	0	4	10	0	0	0	0	22	6	6	2	16	0.519635477969976	810	1.85104213823058	0.032081745598299	0.0517592137835911	0.727272727272727
1933	PODXL2	0	1	3	3	8	1	0	0	0	16	4	4	1	15	0.518631064928517	605	1.84331588406552	0.0326414516603485	0.0526349740430969	0.9375
1934	COL8A1	5	2	0	0	6	0	0	0	0	13	6	6	1	10	0.518464521315221	744	1.84203477934785	0.032735031361033	0.0527585794996586	0.769230769230769
1935	HLA-G	1	3	0	0	17	0	0	0	0	21	6	6	5	12	0.518280165546818	338	1.84061665805245	0.0328388774313009	0.0528750369356508	0.571428571428571
1936	SEPHS2	1	1	3	1	3	0	0	0	0	9	3	3	1	8	0.518245951374788	448	1.84035347211376	0.0328581798345703	0.0528750369356508	0.888888888888889
1937	STUB1	1	2	1	1	4	0	0	0	0	9	2	2	1	8	0.518245951374788	303	1.84035347211376	0.0328581798345703	0.0528750369356508	0.888888888888889
1938	STAB1	8	7	0	0	8	2	0	0	0	25	7	7	4	18	0.51778174593052	2570	1.836782661004	0.033120993297554	0.053270452068357	0.72
1939	FBLN2	3	6	0	4	17	0	0	1	0	31	7	7	3	20	0.517677669529664	1231	1.8359820733051	0.0331801540000651	0.0533380814946895	0.645161290322581
1940	SP7	2	6	2	2	8	0	1	0	0	21	7	7	2	15	0.517585678118655	431	1.83527444706657	0.0332325176163294	0.0533947203144839	0.714285714285714
1941	GJD4	1	1	0	0	4	0	0	0	0	6	3	3	1	5	0.517258898432212	370	1.83276075717086	0.0334190787233928	0.0536115637574963	0.833333333333333
1942	PRKAG3	2	2	0	0	2	0	0	0	0	6	2	2	1	5	0.517258898432212	489	1.83276075717086	0.0334190787233928	0.0536115637574963	0.833333333333333
1943	USP24	2	1	0	0	3	0	0	0	0	6	2	2	1	5	0.517258898432212	2620	1.83276075717086	0.0334190787233928	0.0536115637574963	0.833333333333333
1944	ZNF750	0	1	0	1	8	0	0	0	0	10	4	4	1	7	0.516421356237309	724	1.82631812490238	0.0339011783158284	0.054356981898373	0.7
1945	CDAN1	3	8	0	1	3	0	0	1	0	16	6	6	1	12	0.515829124471764	1228	1.82176249593664	0.0342455153178219	0.0548808592522627	0.75
1946	FUT2	9	8	0	1	7	0	0	0	0	25	6	6	1	19	0.515736697218869	343	1.82105151706822	0.0342995130734024	0.0549391481242525	0.76
1947	SPATA2	1	1	0	1	5	0	0	0	0	8	3	3	1	8	0.515165042944955	520	1.81665417649966	0.034635041173345	0.0554480859462334	1
1948	PCDH17	11	15	1	5	22	3	0	0	0	57	10	10	4	48	0.515028100312249	1159	1.81560077163269	0.0347158175859188	0.055548872389789	0.842105263157895
1949	TGM2	1	2	0	0	8	0	0	3	0	14	4	4	2	8	0.514928505670281	687	1.81483465900216	0.0347746611838803	0.0556144786609312	0.571428571428571
1950	SNRNP200	0	0	1	1	5	0	0	0	0	7	1	1	1	6	0.514793341513325	2136	1.81379493471788	0.0348546513196897	0.0557138195710117	0.857142857142857
1951	B3GAT3	3	2	0	0	8	0	0	0	0	13	4	4	1	12	0.514281551675371	335	1.80985808981054	0.0351588984142199	0.0561713410338921	0.923076923076923
1952	KLHDC8A	2	2	0	5	15	0	0	0	0	24	8	8	1	24	0.513684463531091	350	1.80526510408532	0.03551660375344	0.0567137571206314	1
1953	OXTR	2	6	0	0	12	0	0	0	0	20	5	5	2	16	0.513518443149389	389	1.80398802422607	0.0356165921847909	0.0568442999692745	0.8
1954	ACY3	1	3	0	1	4	0	0	0	0	9	3	3	1	6	0.513480038173294	319	1.80369260133303	0.0356397550278745	0.0568521578412922	0.666666666666667
1955	BAZ2A	5	4	0	0	6	0	0	0	0	15	4	4	1	14	0.512969576550867	1905	1.79976597346821	0.0359487994366129	0.0572572344629138	0.933333333333333
1956	KDM1A	2	5	0	0	7	0	0	0	0	14	3	3	2	12	0.512998608238533	876	1.79998929414256	0.0359311643502094	0.0572572344629138	0.857142857142857
1957	ZBED4	8	11	0	1	6	0	0	0	0	26	7	7	1	23	0.512973484662668	1171	1.79979603586668	0.0359464250697804	0.0572572344629138	0.884615384615385
1958	OIP5	4	3	0	0	7	0	0	0	0	14	4	4	1	14	0.512812757522718	230	1.79855967325168	0.0360441806326045	0.0573798319876549	1
1959	LIMD1	2	5	1	0	6	2	0	0	0	16	3	3	1	14	0.512714195296637	676	1.79780150228182	0.0361042346064101	0.0574460945728332	0.875
1960	USP49	0	0	1	0	10	1	0	0	0	12	5	5	2	11	0.512637535787463	640	1.79721181374971	0.0361509998791563	0.0574911564404745	0.916666666666667
1961	SLC38A10	5	4	0	0	20	0	0	0	0	29	8	8	2	25	0.511956308652484	1119	1.79197160501911	0.0365687572938234	0.0581258625623903	0.862068965517241
1962	SLC22A11	1	0	1	0	14	0	0	0	0	16	4	4	1	15	0.511699020961393	550	1.78999246893379	0.0367275610507296	0.0583485258894619	0.9375
1963	UBQLN1	0	3	0	0	5	0	0	0	0	8	3	3	1	7	0.511373782208716	589	1.78749063237474	0.0369291124108218	0.0586388402366436	0.875
1964	INCENP	0	1	3	0	20	0	0	0	0	24	8	8	2	20	0.511156956373599	918	1.78582274133537	0.037063981678167	0.0588230299851562	0.833333333333333
1965	NLRP9	2	1	3	1	14	0	0	0	0	21	6	6	1	20	0.510620662187273	991	1.78169740144056	0.0373992954453364	0.059324989263671	0.952380952380952
1966	AAR2	0	2	0	2	16	0	0	0	0	20	6	6	1	14	0.510355339059327	384	1.77965645430252	0.0375661005253677	0.059559275349731	0.7
1967	ARHGAP29	0	2	0	0	3	1	0	0	0	6	2	2	1	4	0.51011002862997	1261	1.77776945099977	0.0377208638790015	0.0595924646279005	0.666666666666667
1968	FBXO33	3	2	0	0	1	0	0	0	0	6	2	2	1	4	0.51011002862997	555	1.77776945099977	0.0377208638790015	0.0595924646279005	0.666666666666667
1969	MSC	2	2	0	0	8	0	0	0	0	12	4	4	1	12	0.51011002862997	206	1.77776945099977	0.0377208638790015	0.0595924646279005	1
1970	MYBPC2	1	3	0	0	8	0	0	2	0	14	5	5	1	8	0.51011002862997	1141	1.77776945099977	0.0377208638790015	0.0595924646279005	0.571428571428571
1971	SV2A	0	1	0	0	4	1	0	0	0	6	2	2	1	4	0.51011002862997	742	1.77776945099977	0.0377208638790015	0.0595924646279005	0.666666666666667
1972	TANC2	0	0	0	0	14	0	0	0	0	14	8	8	1	13	0.510197639497598	1990	1.77844338075075	0.0376655316150644	0.0595924646279005	0.928571428571429
1973	THRSP	2	1	0	0	6	0	0	0	0	9	5	5	1	7	0.51011002862997	146	1.77776945099977	0.0377208638790015	0.0595924646279005	0.777777777777778
1974	ATP8B2	1	0	0	1	11	0	0	1	0	14	5	5	1	9	0.509615384615385	1223	1.77396449704142	0.0380345115161769	0.0600575341418051	0.642857142857143
1975	MYO9B	4	8	0	0	10	2	0	0	0	24	5	5	3	24	0.509446398432212	2157	1.77266460332471	0.0381421498831522	0.0601970031320433	1
1976	PCDHA6	12	11	1	0	22	0	0	0	0	46	8	8	2	43	0.509297163688341	950	1.77151664375647	0.0382374137276262	0.0603168110268274	0.934782608695652
1977	HGS	8	8	0	1	10	0	0	0	0	27	8	8	2	24	0.508986692115529	777	1.76912840088868	0.0384362246491998	0.0605997532784805	0.888888888888889
1978	KIF4B	0	0	0	0	7	0	0	0	0	7	3	3	1	5	0.508665738825689	1234	1.76665952942837	0.0386426324643788	0.0607408398343262	0.714285714285714
1979	KRT37	0	2	0	0	5	0	0	0	0	7	2	2	1	5	0.508665738825689	449	1.76665952942837	0.0386426324643788	0.0607408398343262	0.714285714285714
1980	SGCZ	1	1	0	0	5	0	0	0	0	7	2	2	1	5	0.508665738825689	312	1.76665952942837	0.0386426324643788	0.0607408398343262	0.714285714285714
1981	UBL4B	0	1	0	0	4	2	0	0	0	7	3	3	1	5	0.508665738825689	174	1.76665952942837	0.0386426324643788	0.0607408398343262	0.714285714285714
1982	ZER1	2	2	0	1	8	1	0	0	0	14	4	4	1	8	0.508665738825689	766	1.76665952942837	0.0386426324643788	0.0607408398343262	0.571428571428571
1983	ZNF714	1	0	0	0	6	0	0	0	0	7	2	2	1	5	0.508665738825689	555	1.76665952942837	0.0386426324643788	0.0607408398343262	0.714285714285714
1984	SEMA4G	4	4	0	2	3	2	0	2	0	17	5	5	1	11	0.508333333333333	843	1.76410256410256	0.0388573564333367	0.0610475705658822	0.647058823529412
1985	TNS1	3	4	6	3	6	0	0	1	0	23	11	11	2	12	0.508035304331665	1735	1.7618100333205	0.039050699489512	0.0613204182915914	0.521739130434783
1986	PNPLA3	4	6	0	0	5	0	0	0	0	15	4	4	1	15	0.50755711874577	481	1.75813168265977	0.0393625530372937	0.0617479002603143	1
1987	SECISBP2L	0	0	0	2	6	0	0	0	0	8	3	3	1	6	0.507582521472478	1101	1.75832708824983	0.0393459355842424	0.0617479002603143	0.75
1988	PCSK9	0	1	0	1	10	0	0	2	0	14	4	4	1	7	0.50736569563736	692	1.75665919721046	0.0394879581405468	0.0619134635433021	0.5
1989	MAFG	5	1	2	1	4	0	0	0	0	13	5	5	2	12	0.506999250589979	162	1.75384038915369	0.0397289301147615	0.062259967404581	0.923076923076923
1990	HS3ST3A1	4	3	1	0	6	1	0	0	0	15	3	3	1	13	0.506903559372885	406	1.75310430286835	0.0397920525481071	0.0623275516544975	0.866666666666667
1991	AKAP8L	1	3	0	0	4	1	0	0	0	9	3	3	1	6	0.506740019086647	646	1.75184630066651	0.0399001201472424	0.0624654316920917	0.666666666666667
1992	D2HGDH	2	7	0	4	16	0	0	1	0	30	8	8	2	23	0.506454632254562	521	1.74965101734278	0.0400892753472262	0.0627300558520602	0.766666666666667
1993	MYO7B	14	15	0	1	32	0	0	0	0	62	9	9	4	49	0.506359534138207	2116	1.74891949337082	0.0401524682534342	0.0627974127174884	0.790322580645161
1994	COL4A3	4	5	1	2	17	1	0	0	0	30	7	7	3	20	0.506188672392661	1670	1.74760517225124	0.0402662095538542	0.062913848277356	0.666666666666667
1995	DUSP28	1	1	0	0	3	0	0	0	0	5	2	2	1	4	0.506066017177982	176	1.74666167059986	0.0403480214008453	0.062913848277356	0.8
1996	DUSP6	1	1	0	1	2	0	0	0	0	5	2	2	1	4	0.506066017177982	381	1.74666167059986	0.0403480214008453	0.062913848277356	0.8
1997	IL17RE	1	0	0	1	2	1	0	0	0	5	1	1	1	4	0.506066017177982	707	1.74666167059986	0.0403480214008453	0.062913848277356	0.8
1998	PALD1	0	0	0	1	4	0	0	0	0	5	2	2	1	4	0.506066017177982	856	1.74666167059986	0.0403480214008453	0.062913848277356	0.8
1999	ZSCAN21	3	1	0	0	1	0	0	0	0	5	2	2	1	4	0.506066017177982	473	1.74666167059986	0.0403480214008453	0.062913848277356	0.8
[truncated: 1,118 more rows]
