# Supplementary material for: Genetic alterations in peritoneal metastatic tumors predicted the outcomes for hyperthermic intraperitoneal chemotherapy
Source: Front Oncol. 2023 Apr 26;13:1054406. doi: 10.3389/fonc.2023.1054406 (PMC10170308; doi:10.3389/fonc.2023.1054406)
Supplement: Supplementary file 2 [file Table_2.csv]

## Sheet: Sheet1
Term	Overlap	P-value	Adjusted P-value	Old P-value	Old Adjusted P-value	Odds Ratio	Combined Score	Genes
Axon guidance	41/182	1.35278e-07	4.15303e-05	0	0	2.80245	44.3233	EPHB6;ROBO2;ROBO3;BMPR2;LRRC4;SEMA3G;PIK3CD;PARD6G;PIK3R2;SEMA3E;NTN1;ROBO1;NTN3;PLXNA2;PLXNA1;MAPK1;PAK6;PLXNC1;PLCG1;PLXNA4;MAPK3;SEMA6B;EPHA4;NTNG2;SEMA4A;WNT5B;TRPC3;SEMA4D;UNC5B;PTCH1;LIMK1;NFATC3;NFATC2;SSH2;SSH3;RGMA;EFNA3;CDK5;PLXNB2;PLXNB1;EPHA1
cAMP signaling pathway	41/216	1.37151e-05	0.00210527	0	0	2.2537	25.2347	GRIA1;HCN4;CALML5;GIPR;NPR1;PTGER2;ATP2A3;PIK3CD;PIK3R2;ADCY2;ATP2A1;CACNA1C;HTR4;GLI1;ADCY8;GLI3;ADCY5;PLD2;SLC9A1;HCAR2;HCAR3;EP300;PDE4A;MAPK1;CACNA1S;DRD5;MAPK3;VAV3;MAP2K2;PTCH1;F2R;HTR1A;NFATC1;FOS;ATP1B2;SSTR1;POMC;TIAM1;GRIN3B;ADCY9;PDE3A
Breast cancer	30/147	4.69716e-05	0.00480676	0	0	2.45998	24.5161	SHC4;NOTCH3;NOTCH1;WNT2B;FLT4;LRP5;PIK3CD;PIK3R2;EGFR;IGF1R;MYC;HEY2;MAPK1;HES1;FGF23;WNT3;MAPK3;FZD1;JAG2;WNT10A;MAP2K2;FZD2;WNT5B;FZD4;WNT3A;FZD7;NCOA3;WNT9B;FOS;NFKB2
cGMP-PKG signaling pathway	32/167	9.59483e-05	0.00663144	0	0	2.27426	21.0408	CALML5;NPR1;NPR2;ATP2A3;IRS2;ATP2A1;ADCY2;CACNA1C;ADRA1B;ADCY8;KNG1;PIK3R6;PIK3CG;MYLK;SLC8A2;ADCY5;EDNRB;BDKRB2;KCNMB4;MAPK1;CACNA1S;MAPK3;MAP2K2;INSR;NFATC3;NFATC2;NFATC1;ATP1B2;ADRA2A;PLCB3;ADCY9;PDE3A
Oxytocin signaling pathway	30/154	0.000114798	0.00663144	0	0	2.32021	21.0497	RYR1;CALML5;NPR1;NPR2;MYL6B;ADCY2;CACNA1C;ADCY8;PIK3R6;PIK3CG;EGFR;MYLK;ADCY5;CACNG6;TRPM2;MAPK1;CACNA1S;KCNJ2;MAPK3;KCNJ4;MAP2K2;KCNJ12;NFATC3;NFATC2;NFATC1;FOS;KCNJ18;PLCB3;ADCY9;PPP1R12C
Cushing syndrome	30/155	0.000129605	0.00663144	0	0	2.30152	20.6009	KMT2D;WNT2B;ASH2L;ADCY2;CACNA1C;ADCY8;EGFR;CACNA1G;ADCY5;CYP17A1;RASD1;MAPK1;CACNA1S;LDLR;WNT3;MAPK3;FZD1;WNT10A;MAP2K2;FZD2;WNT5B;FZD4;WNT3A;FZD7;WNT9B;AGT;NR5A1;POMC;PLCB3;ADCY9
Melanogenesis	22/101	0.000173354	0.00760282	0	0	2.66599	23.0879	FZD1;WNT10A;MAP2K2;FZD2;WNT2B;CALML5;WNT5B;FZD4;WNT3A;FZD7;WNT9B;ADCY2;ADCY8;ADCY5;POMC;PLCB3;EDNRB;ADCY9;EP300;MAPK1;WNT3;MAPK3
Pathways in cancer	75/531	0.000336417	0.0109916	0	0	1.58629	12.6858	RET;WNT2B;CALML5;IFNA1;LAMC3;FLT4;SLC2A1;PIK3CD;GLI1;GLI3;IGF1R;RASSF1;EDNRB;MYC;HEY2;BDKRB2;EP300;JAK3;NKX3-1;ARHGEF11;MAP2K2;IL4R;WNT5B;NCOA3;F2R;WNT9B;TRAF2;FOS;KIF7;PLCB3;ADCY9;PPARD;PTGER4;CSF1R;NOTCH3;NOTCH1;MAX;LAMA1;PTGER2;LRP5;ADCY2;PIK3R2;ADCY8;RASGRP1;EGFR;KNG1;ADCY5;PLD2;CTNNA1;MAPK1;HES1;PLCG1;CTNNA2;IL12RB1;FGF23;WNT3;MAPK3;FZD1;JAG2;EGLN1;WNT10A;EGLN3;FZD2;JUP;NOS2;FZD4;WNT3A;LAMB2…
Osteoclast differentiation	25/127	0.000347958	0.0109916	0	0	2.34715	18.6914	LILRA6;CSF1R;CSF1;NCF1;SIRPG;PIK3CD;PIK3R2;TNFRSF11B;LILRA1;LILRA2;LILRA4;SOCS3;MAPK1;FCGR1A;MAPK3;NFATC2;CYBA;NFATC1;TRAF2;LILRB1;FOS;LILRB5;NFKB2;MAPK11;MAP3K14
Parathyroid hormone synthesis, secretion and action	22/106	0.000358031	0.0109916	0	0	2.5066	19.8896	ARHGEF11;EGR1;CASR;SLC34A1;LRP5;ADCY2;GATA3;FOS;ADCY8;EGFR;PLD2;ADCY5;SLC9A3R1;MMP14;PLCB3;ADCY9;TRPV5;MMP17;PDE4A;MAPK1;FGF23;MAPK3
B cell receptor signaling pathway	18/81	0.000506231	0.0141285	0	0	2.73186	20.7308	VAV3;LILRA6;IFITM1;MAP2K2;INPPL1;NFATC3;PIK3CD;NFATC2;PIK3R2;LILRB1;NFATC1;FOS;LILRA1;LILRA2;LILRA4;LILRB5;MAPK1;MAPK3
Human papillomavirus infection	50/331	0.00071392	0.0171112	0	0	1.70978	12.3869	WNT2B;MAML2;IFNA1;LAMC3;PIK3CD;PPP2R1A;TNN;HEY2;EP300;TNR;ITGB7;IKBKE;MAP2K2;WNT5B;VWF;WNT9B;SCRIB;PPP2R5D;HLA-F;TUBG1;NFX1;COL6A3;COL6A5;LLGL2;PTGER4;NOTCH3;NOTCH1;LAMA1;PARD6G;PIK3R2;RFNG;PSEN1;THBS2;EGFR;THBS4;THBS3;SLC9A3R1;VTN;MAPK1;HES1;WNT3;MAPK3;FZD1;WNT10A;FZD2;FZD4;WNT3A;LAMB2;FZD7;LAMB4
Phospholipase D signaling pathway	27/148	0.000724577	0.0171112	0	0	2.13689	15.4496	SHC4;AGPAT5;DGKE;PIK3CD;PIK3R2;ADCY2;ADCY8;PIK3R6;GRM1;PIK3CG;EGFR;PLD2;ADCY5;GRM2;GRM4;GRM7;GRM6;MAPK1;PLCG1;MAPK3;MAP2K2;INSR;F2R;AVPR1A;AGT;PLCB3;ADCY9
Th1 and Th2 cell differentiation	19/92	0.000934681	0.0184968	0	0	2.48855	17.3584	JAG2;NOTCH3;IL4R;NOTCH1;MAML2;NFATC3;NFATC2;NFATC1;FOS;GATA3;MAPK11;CD4;TBX21;MAPK1;PLCG1;HLA-DOA;IL12RB1;JAK3;MAPK3
Signaling pathways regulating pluripotency of stem cells	26/143	0.000947503	0.0184968	0	0	2.12744	14.8106	BMPR2;WNT2B;PIK3CD;PIK3R2;IGF1R;MYC;MAPK1;JAK3;WNT3;MAPK3;FZD1;WNT10A;MAP2K2;FZD2;WNT5B;FZD4;WNT3A;FZD7;WNT9B;ACVR2B;MAPK11;KAT6A;HAND1;TCF3;FGFR4;NODAL
Type II diabetes mellitus	1946-12-01	0.000964001	0.0184968	0	0	3.36936	23.3982	SOCS3;KCNJ11;ABCC8;INSR;PIK3CD;MAPK1;IRS2;PIK3R2;CACNA1C;CACNA1G;HK1;MAPK3
ECM-receptor interaction	18/88	0.00141264	0.0255106	0	0	2.45772	16.1283	VWF;LAMC3;LAMA1;LAMB2;LAMB4;NPNT;THBS2;THBS4;THBS3;VTN;GP9;TNN;DAG1;TNR;COL6A3;ITGB7;COL6A5;FREM2
Tyrosine metabolism	1936-10-01	0.00150036	0.0255894	0	0	3.66948	23.8592	AOC3;ALDH3B2;TPO;LRTOMT;TH;ADH1B;ADH1A;ALDH3B1;DBH;FAH
Vascular smooth muscle contraction	24/133	0.00162147	0.0261995	0	0	2.10662	13.5338	ARHGEF11;PTGIR;MAP2K2;CALML5;NPR1;NPR2;PLA2G3;MYL6B;ADCY2;CACNA1C;AVPR1A;ADRA1B;ADCY8;AGT;MYLK;ADCY5;PLCB3;ADCY9;KCNMB4;MAPK1;CACNA1S;PPP1R12C;RAMP1;MAPK3
Pertussis	16/76	0.00185847	0.0282653	0	0	2.54746	16.0184	C1QB;CALML5;SFTPA2;NOS2;ITGB2;FOS;C3;C4A;MAPK11;IRF8;SERPING1;MAPK1;CD14;SFTPA1;MAPK3;C1QC
Wnt signaling pathway	28/166	0.0020169	0.0282653	0	0	1.94225	12.0539	WNT2B;CTNND2;LRP5;PSEN1;ZNRF3;MYC;EP300;WNT3;FZD1;WNT10A;FZD2;WNT5B;FZD4;WNT3A;FZD7;NFATC3;WNT9B;NFATC2;NFATC1;TLE6;SFRP4;SFRP1;PLCB3;VANGL2;ROR2;LGR6;LGR4;PPARD
Basal cell carcinoma	14/63	0.00204989	0.0282653	0	0	2.72819	16.8874	FZD1;WNT10A;WNT2B;FZD2;WNT5B;FZD4;WNT3A;FZD7;PTCH1;WNT9B;GLI1;KIF7;GLI3;WNT3
Prolactin signaling pathway	15/70	0.0021176	0.0282653	0	0	2.6047	16.0384	SHC4;MAP2K2;GALT;PIK3CD;PIK3R2;FOS;FOXO3;CYP17A1;SOCS3;MAPK11;TH;MAPK1;SOCS6;MAPK3;SOCS5
Complement and coagulation cascades	17/85	0.00243525	0.0301235	0	0	2.38845	14.373	C1QB;SERPINA1;VWF;ITGB2;F2R;F11;C8A;KNG1;C3;C4A;VTN;PROC;BDKRB2;C3AR1;ITGAX;SERPING1;C1QC
Adherens junction	15/71	0.00245305	0.0301235	0	0	2.55804	15.3749	PTPN1;INSR;IQGAP1;BAIAP2;PTPRF;EGFR;IGF1R;CTNNA1;SNAI1;EP300;MAPK1;CTNNA2;NECTIN4;VCL;MAPK3
Rap1 signaling pathway	33/210	0.00282878	0.0334014	0	0	1.78559	10.4777	CSF1R;CALML5;CSF1;FLT4;ITGB2;PIK3CD;PARD6G;PIK3R2;ADCY2;ADCY8;ITGAL;EGFR;ADCY5;IGF1R;SIPA1L1;MAPK1;PLCG1;FGF23;MAPK3;VAV3;NGFR;ANGPT4;MAP2K2;INSR;F2R;MAGI2;TIAM1;MAPK11;PLCB3;EFNA3;ADCY9;TLN1;FGFR4
TGF-beta signaling pathway	18/94	0.0030437	0.034608	0	0	2.26293	13.113	BMPR2;TGIF2;RGMB;GDF6;SMAD6;LTBP1;ACVR2B;GDF5;DCN;THSD4;RGMA;PPP2R1A;MYC;EP300;MAPK1;NBL1;NODAL;MAPK3
Gastric cancer	25/149	0.0036525	0.0397945	0	0	1.92836	10.8226	SHC4;WNT2B;LRP5;PIK3CD;PIK3R2;EGFR;MUC2;MYC;CTNNA1;MAPK1;CTNNA2;FGF23;WNT3;MAPK3;FZD1;WNT10A;MAP2K2;FZD2;WNT5B;JUP;FZD4;WNT3A;FZD7;WNT9B;MLH1
Neuroactive ligand-receptor interaction	48/341	0.00389183	0.0397945	0	0	1.57141	8.71954	PTGER4;GRIA1;NPFFR1;CHRNA2;GIPR;PTGER2;HTR4;ADRA1B;KNG1;GRM1;RXFP3;C3;GRM2;EDNRB;GRM4;HRH3;GRM7;CNR2;GALR2;GRM6;C3AR1;BDKRB2;PRLHR;S1PR3;HCRT;S1PR5;PRSS2;S1PR4;DRD5;PTGIR;TAAR9;GPR35;F2R;TACR2;HTR1A;TAAR5;AVPR1A;TRPV1;SSTR1;AGT;ADRA2A;SSTR4;POMC;MAS1;GRIN3B;CCKBR;LEP;NMUR2
Adrenergic signaling in cardiomyocytes	25/150	0.0039964	0.0397945	0	0	1.91283	10.5633	CALML5;ATP2A3;ATP2A1;ADCY2;CACNA1C;ADRA1B;ADCY8;PIK3R6;PIK3CG;SLC8A2;SLC9A1;ADCY5;CACNG6;PPP2R1A;MAPK1;CACNA1S;SCN5A;MAPK3;PPP2R5D;ATP1B2;AGT;MAPK11;PLCB3;ADCY9;PPP1R1A
Growth hormone synthesis, secretion and action	21/119	0.00403111	0.0397945	0	0	2.04818	11.2931	SHC4;MAP2K2;MAP3K1;PIK3CD;IRS2;PIK3R2;ADCY2;CACNA1C;FOS;SSTR1;ADCY8;ADCY5;SOCS3;MAPK11;PLCB3;ADCY9;EP300;MAPK1;CACNA1S;PLCG1;MAPK3
Calcium signaling pathway	36/240	0.00414796	0.0397945	0	0	1.69026	9.27133	RET;RYR1;CALML5;FLT4;ATP2A3;ADCY2;ATP2A1;CACNA1C;HTR4;ADCY8;ADRA1B;EGFR;GRM1;MYLK;SLC8A2;CACNA1G;EDNRB;BDKRB2;PLCG1;CACNA1S;NOS1;FGF23;DRD5;NOS2;F2R;TACR2;AVPR1A;ITPKC;PLCB3;ADCY9;CCKBR;HRC;PLCD3;FGFR4;PLCD4;PLCD1
Phagosome	25/152	0.00476603	0.0443385	0	0	1.88249	10.0643	COLEC11;NCF1;SFTPA2;ITGB2;THBS2;CORO1A;THBS4;THBS3;TUBB8;C3;MRC2;TUBA1B;TUBA3D;CD14;NOS1;HLA-DOA;FCGR1A;DYNC1H1;CYBA;HLA-F;TUBB4B;TUBA4A;MARCO;SFTPA1;TUBA8
Thyroid hormone signaling pathway	21/121	0.00492276	0.0444496	0	0	2.00699	10.6649	NOTCH3;MAP2K2;NOTCH1;NCOA3;ATP2A3;SLC2A1;PIK3CD;PIK3R2;ATP2A1;ATP1B2;SLC9A1;PLCB3;MED24;MYC;EP300;MAPK1;PLCG1;PLCD3;PLCD4;PLCD1;MAPK3
mTOR signaling pathway	25/154	0.00565553	0.0491368	0	0	1.8531	9.59002	WNT2B;NPRL3;LRP5;PIK3CD;PIK3R2;SLC3A2;IGF1R;MAPK1;WNT3;MAPK3;FZD1;WNT10A;MAP2K2;FZD2;WDR59;WNT5B;FZD4;WNT3A;FZD7;INSR;WNT9B;DDIT4;ULK1;LPIN2;TELO2
beta-Alanine metabolism	1930-08-01	0.00576197	0.0491368	0	0	3.46644	17.8746	AOC3;ALDH3B2;ALDH6A1;ALDH1B1;ALDH2;DPYS;ALDH3B1;MLYCD
Hippo signaling pathway	26/163	0.00612076	0.0507857	0	0	1.81484	9.24857	BMPR2;WNT2B;ITGB2;PARD6G;RASSF1;RASSF2;PPP2R1A;MYC;CTNNA1;CTNNA2;WNT3;FZD1;WNT10A;FZD2;WNT5B;FZD4;WNT3A;FZD7;WNT9B;SCRIB;GDF6;GDF5;FRMD1;DCHS2;DCHS1;LLGL2
GnRH signaling pathway	17/93	0.00636843	0.0514502	0	0	2.13608	10.8009	EGR1;MAP2K2;MAP3K1;CALML5;ADCY2;CACNA1C;ADCY8;EGFR;ADCY5;PLD2;MAPK11;MMP14;PLCB3;ADCY9;MAPK1;CACNA1S;MAPK3
Platelet activation	21/124	0.00656086	0.0516458	0	0	1.94821	9.79293	PTGIR;VWF;F2R;PIK3CD;PIK3R2;ADCY2;ADCY8;RASGRP1;PIK3R6;PIK3CG;MYLK;ADCY5;PTGS1;GP9;MAPK11;PLCB3;COL3A1;ADCY9;MAPK1;TLN1;MAPK3
Glycosaminoglycan degradation	2019-06-01	0.00674202	0.051745	0	0	4.39726	21.9836	HGSNAT;HPSE2;HEXB;HYAL2;HYAL3;GUSB
Cortisol synthesis and secretion	13/65	0.00751393	0.0562629	0	0	2.38551	11.6675	ADCY2;CACNA1C;ADCY8;AGT;ADCY5;CACNA1G;CYP17A1;NR5A1;POMC;PLCB3;ADCY9;CACNA1S;LDLR
Inositol phosphate metabolism	14/73	0.0082754	0.0599921	0	0	2.26453	10.8572	IPPK;INPPL1;PIK3CD;MTMR4;PIK3CG;ITPKC;MINPP1;PLCB3;ALDH6A1;PLCG1;PLCH2;PLCD3;PLCD4;PLCD1
Gap junction	16/88	0.00840281	0.0599921	0	0	2.12147	10.1389	MAP2K2;ADCY2;ADCY8;TUBB4B;GRM1;TUBA4A;EGFR;ADCY5;TUBB8;TUBA1B;PLCB3;TUBA3D;ADCY9;MAPK1;MAPK3;TUBA8
Human T-cell leukemia virus 1 infection	32/219	0.00963526	0.0648814	0	0	1.63709	7.59993	TRRAP;ITGB2;SLC2A1;PIK3CD;PIK3R2;ADCY2;ADCY8;ITGAL;ICAM1;ADCY5;CDC20;MYC;EP300;MAPK1;HLA-DOA;JAK3;MAPK3;EGR1;RANBP1;MAP3K1;MAP2K2;NFATC3;NFATC2;NFATC1;FOS;HLA-F;NFKB2;CD4;ADCY9;TCF3;TLN1;MAP3K14
Glycolysis / Gluconeogenesis	13/67	0.00972114	0.0648814	0	0	2.2969	10.6426	ADH1B;ADH1A;HK1;MINPP1;ALDH3B2;G6PC3;ALDH2;ALDH1B1;ALDH3B1;GAPDHS;ACSS1;PCK1;PCK2
Circadian entrainment	17/97	0.00972165	0.0648814	0	0	2.02883	9.40038	GRIA1;RYR1;CALML5;ADCY2;CACNA1C;FOS;ADCY8;CACNA1G;ADCY5;PER1;PLCB3;ADCY9;RASD1;NOS1AP;MAPK1;NOS1;MAPK3
Cholinergic synapse	19/113	0.010144	0.0654758	0	0	1.93035	8.86197	KCNJ4;KCNJ12;PIK3CD;PIK3R2;ADCY2;CACNA1C;FOS;KCNJ18;ADCY8;PIK3R6;PIK3CG;ADCY5;PLCB3;ADCY9;KCNQ3;MAPK1;CACNA1S;KCNJ2;MAPK3
Insulin signaling pathway	22/137	0.0102373	0.0654758	0	0	1.82776	8.37428	SHC4;PTPN1;MAP2K2;CALML5;EXOC7;INSR;INPPL1;PIK3CD;IRS2;PIK3R2;ACACB;PTPRF;HK1;SOCS3;G6PC3;PRKAR2B;MKNK2;MAPK1;PCK1;SH2B2;PCK2;MAPK3
Glutamatergic synapse	19/114	0.0111175	0.0696548	0	0	1.90992	8.59317	GRIA1;SLC1A1;ADCY2;CACNA1C;ADCY8;GRM1;PLD2;ADCY5;GRM2;GRIN3B;PLCB3;ADCY9;GRM4;GRM7;GRM6;MAPK1;SLC17A6;SLC17A7;MAPK3
Proteoglycans in cancer	30/205	0.0116616	0.0705207	0	0	1.63937	7.29757	WNT2B;HPSE2;HSPB2;PIK3CD;PIK3R2;IQGAP1;EGFR;IGF1R;SLC9A1;VTN;MYC;MAPK1;PLCG1;WNT3;MAPK3;FZD1;VAV3;WNT10A;FZD2;MAP2K2;WNT5B;FZD4;WNT3A;FZD7;PTCH1;WNT9B;DCN;TIAM1;MAPK11;PPP1R12C
Gastric acid secretion	14/76	0.0117739	0.0705207	0	0	2.1546	9.57045	CALML5;ADCY2;SLC4A2;ATP1B2;ADCY8;MYLK;ADCY5;SLC9A1;ATP4A;PLCB3;SLC9A4;ADCY9;CCKBR;KCNJ2
Natural killer cell mediated cytotoxicity	21/131	0.0121492	0.0705207	0	0	1.82352	8.04263	SHC4;VAV3;MAP2K2;IFNA1;KIR2DS4;ITGB2;NFATC2;PIK3CD;PIK3R2;NFATC1;KIR2DL1;ITGAL;KIR3DL3;ICAM1;NCR2;RAET1G;MAPK1;PLCG1;ULBP3;MAPK3;MICB
PI3K-Akt signaling pathway	47/354	0.0122719	0.0705207	0	0	1.46656	6.4535	CSF1R;PHLPP1;IFNA1;CSF1;LAMC3;LAMA1;FLT4;PIK3CD;PIK3R2;FOXO3;THBS2;PIK3R6;EGFR;PIK3CG;THBS4;IGF1R;THBS3;VTN;TCL1A;PPP2R1A;TNN;MYC;TNR;MAPK1;ITGB7;PCK1;JAK3;FGF23;PCK2;MAPK3;NGFR;ANGPT4;IL4R;MAP2K2;VWF;LAMB2;INSR;F2R;MAGI2;LAMB4;PPP2R5D;EFNA3;G6PC3;DDIT4;COL6A3;COL6A5;FGFR4
Renin secretion	13/69	0.0124043	0.0705207	0	0	2.21463	9.72157	PTGER4;CALML5;NPR1;PTGER2;CACNA1C;AGT;AQP1;ADCY5;PLCB3;PDE3A;CACNA1S;KCNJ2;CTSB
Histidine metabolism	2022-06-01	0.0144809	0.0808295	0	0	3.57218	15.1279	ALDH3B2;HAL;ALDH1B1;ALDH2;HDC;ALDH3B1
Hepatocellular carcinoma	25/168	0.0164815	0.0889594	0	0	1.67038	6.85775	SHC4;WNT2B;LRP5;PIK3CD;PIK3R2;EGFR;IGF1R;MYC;MAPK1;PLCG1;WNT3;MAPK3;FZD1;WNT10A;MAP2K2;FZD2;WNT5B;ACTL6B;FZD4;WNT3A;FZD7;WNT9B;ARID1A;ARID1B;SMARCA4
GnRH secretion	1964-12-01	0.0165169	0.0889594	0	0	2.20085	9.03089	HCN3;PLCB3;MAP2K2;KCNJ11;PIK3CD;MAPK1;PIK3R2;CACNA1C;CACNA1S;KCNN3;CACNA1G;MAPK3
Renin-angiotensin system	2023-06-01	0.0180498	0.0955392	0	0	3.36187	13.4966	MAS1;ENPEP;KLK1;MRGPRD;THOP1;AGT
Apelin signaling pathway	21/137	0.0195031	0.100117	0	0	1.72862	6.80591	RYR1;HDAC4;NOTCH3;EGR1;HDAC5;MAP2K2;CALML5;NOS2;ADCY2;ADCY8;PIK3R6;PIK3CG;MYLK;SLC8A2;SLC9A1;ADCY5;PLCB3;ADCY9;MAPK1;NOS1;MAPK3
Endometrial cancer	1958-11-01	0.0195668	0.100117	0	0	2.2315	8.77856	MAP2K2;MYC;CTNNA1;PIK3CD;MAPK1;PIK3R2;CTNNA2;FOXO3;MLH1;EGFR;MAPK3
MAPK signaling pathway	39/294	0.0212626	0.10701	0	0	1.46307	5.634	CSF1R;CSF1;MAX;FLT4;CACNA1C;RASGRP1;EGFR;IGF1R;CACNA1G;CACNG6;MYC;MKNK2;MAPK1;CD14;CACNA1S;FGF23;MAP4K4;MAPK3;DUSP4;MAP4K1;NGFR;ANGPT4;MAP3K1;MAP2K2;INSR;HSPA6;NFATC3;NFATC1;TRAF2;FOS;NFKB2;MAPK11;EFNA3;TAOK1;TAOK2;PTPN7;FGFR4;MAP3K13;MAP3K14
Notch signaling pathway	1959-11-01	0.0220473	0.10917	0	0	2.18489	8.33441	JAG2;NOTCH3;NOTCH1;MAML2;HEY2;EP300;DTX2;HES1;PSEN1;RFNG;TLE6
Inflammatory mediator regulation of TRP channels	16/98	0.0224519	0.109409	0	0	1.86172	7.06779	PTGER4;CALML5;PTGER2;PIK3CD;PIK3R2;ADCY2;TRPV1;ADCY8;KNG1;ADCY5;MAPK11;ASIC4;PLCB3;ADCY9;BDKRB2;PLCG1
Galactose metabolism	1931-07-01	0.023968	0.112838	0	0	2.7786	10.3671	GALE;B4GALT1;GALT;G6PC3;GAA;LCT;HK1
Glycosphingolipid biosynthesis	1945-09-01	0.0240316	0.112838	0	0	2.38259	8.88319	FUT5;B4GALT1;FUT7;HEXB;B3GNT3;NAGA;A4GALT;ST6GALNAC5;FUT3
Alzheimer disease	47/369	0.0242583	0.112838	0	0	1.39706	5.19567	WNT2B;CALML5;CSF1;LRP1;COX4I2;ATP2A3;LRP5;PIK3CD;PIK3R2;IRS2;ATP2A1;CACNA1C;PSEN1;AMBRA1;TUBB8;KLC4;TUBA1B;TUBA3D;KLC2;KIF5C;MAPK1;CACNA1S;NOS1;WNT3;MAPK3;FZD1;WNT10A;FZD2;MAP2K2;WNT5B;NOS2;FZD4;WNT3A;FZD7;INSR;WNT9B;TRAF2;TUBB4B;SDHA;TUBA4A;PLCB3;CDK5;UQCRC1;ATG2A;NDUFS2;ULK1;TUBA8
Regulation of actin cytoskeleton	30/218	0.0255584	0.116978	0	0	1.5249	5.59148	CYFIP1;ITGB2;PIK3CD;PIK3R2;IQGAP1;ITGAL;EGFR;KNG1;MYLK;SLC9A1;BDKRB2;ITGAX;PAK6;MAPK1;ITGB7;FGF23;MAPK3;VAV3;MAP2K2;F2R;LIMK1;SSH2;BAIAP2;SSH3;MOS;TIAM1;ARHGEF4;FGFR4;PPP1R12C;VCL
Focal adhesion	28/201	0.0262125	0.116978	0	0	1.54629	5.63083	SHC4;LAMC3;LAMA1;FLT4;PIK3CD;PIK3R2;THBS2;EGFR;THBS4;MYLK;IGF1R;THBS3;VTN;TNN;PAK6;TNR;MAPK1;ITGB7;MAPK3;VAV3;VWF;LAMB2;LAMB4;COL6A3;COL6A5;TLN1;PPP1R12C;VCL
Insulin resistance	17/108	0.0263822	0.116978	0	0	1.7825	6.47949	MLXIP;PTPN1;GFPT2;INSR;SLC2A1;PIK3CD;IRS2;PIK3R2;CPT1B;ACACB;PTPRF;AGT;SOCS3;G6PC3;PCK1;SLC27A4;PCK2
AGE-RAGE signaling pathway in diabetic complications	16/100	0.0266725	0.116978	0	0	1.81719	6.58572	EGR1;VCAM1;PIK3CD;PIK3R2;NFATC1;AGT;ICAM1;MAPK11;PLCB3;COL3A1;MAPK1;PLCG1;PLCD3;PLCD4;PLCD1;MAPK3
HIF-1 signaling pathway	17/109	0.0285835	0.122033	0	0	1.76302	6.26742	EGLN1;ANGPT4;EGLN3;MAP2K2;NOS2;INSR;SLC2A1;PIK3CD;PIK3R2;EGFR;IGF1R;HK1;MKNK2;EP300;MAPK1;PLCG1;MAPK3
Adipocytokine signaling pathway	1969-12-01	0.0286201	0.122033	0	0	2.00723	7.133	POMC;SOCS3;G6PC3;LEP;SLC2A1;IRS2;TRAF2;CPT1C;PCK1;CPT1B;ACACB;PCK2
Salivary secretion	15/93	0.0292522	0.12302	0	0	1.8343	6.4784	CALML5;ADCY2;AQP5;SLC4A2;ATP1B2;ADRA1B;ADCY8;CST5;ADCY5;SLC9A1;CST3;PLCB3;ADCY9;DMBT1;NOS1
Carbohydrate digestion and absorption	1947-09-01	0.0311652	0.127569	0	0	2.25694	7.82808	PLCB3;G6PC3;PIK3CD;PIK3R2;TAS1R2;ATP1B2;LCT;TAS1R3;HK1
Pyruvate metabolism	1947-09-01	0.0311652	0.127569	0	0	2.25694	7.82808	ALDH1B1;ALDH2;ADH1B;ADH1A;GLO1;ACSS1;PCK1;ACACB;PCK2
Central carbon metabolism in cancer	1970-12-01	0.0316566	0.127876	0	0	1.97252	6.81072	RET;MAP2K2;SCO2;MYC;SLC2A1;PIK3CD;MAPK1;PIK3R2;SLC1A5;EGFR;HK1;MAPK3
Salmonella infection	33/249	0.0323488	0.128975	0	0	1.46	5.00953	CYFIP1;AHNAK;PIK3CD;SNX33;PIK3CG;TUBB8;KLC4;TUBA1B;TUBA3D;KLC2;KIF5C;MYC;VPS11;MAPK1;CD14;VPS16;MAPK3;DYNC1H1;MAP2K2;RIPK3;EXOC7;AHNAK2;RHOG;RHOH;TRAF2;FOS;TUBB4B;TUBA4A;MAPK11;PLEKHM1;PLEKHM2;ACBD3;TUBA8
Regulation of lipolysis in adipocytes	1955-10-01	0.0331061	0.130302	0	0	2.11792	7.21794	ADCY9;NPR1;INSR;PIK3CD;IRS2;ADCY2;PIK3R2;ADCY8;ADCY5;PTGS1
Relaxin signaling pathway	19/129	0.0365447	0.141401	0	0	1.6481	5.45393	SHC4;MAP2K2;NOS2;PIK3CD;PIK3R2;ADCY2;FOS;ADCY8;EGFR;RXFP3;ADCY5;MAPK11;PLCB3;COL3A1;EDNRB;ADCY9;MAPK1;NOS1;MAPK3
T cell receptor signaling pathway	16/104	0.0368471	0.141401	0	0	1.73421	5.72458	VAV3;MAP2K2;NFATC3;NFATC2;PIK3CD;PIK3R2;NFATC1;FOS;RASGRP1;MAPK11;CD4;MAPK1;PAK6;PLCG1;MAP3K14;MAPK3
Non-small cell lung cancer	1972-12-01	0.0384093	0.145576	0	0	1.90655	6.21433	RET;RASSF1;MAP2K2;KIF5C;PIK3CD;MAPK1;PIK3R2;PLCG1;FOXO3;JAK3;EGFR;MAPK3
PD-L1 expression and PD-1 checkpoint pathway in cancer	14/89	0.0414102	0.155036	0	0	1.77985	5.66746	MAP2K2;NFATC3;PIK3CD;NFATC2;PIK3R2;NFATC1;FOS;RASGRP1;EGFR;MAPK11;CD4;MAPK1;PLCG1;MAPK3
Aldosterone synthesis and secretion	15/98	0.0439675	0.162627	0	0	1.72333	5.38419	CALML5;NPR1;ADCY2;ATP1B2;CACNA1C;ADCY8;AGT;CACNA1G;ADCY5;POMC;PLCB3;ADCY9;CYP11B2;CACNA1S;LDLR
Th17 cell differentiation	16/107	0.0461392	0.168628	0	0	1.67676	5.15786	IL4R;NFATC3;NFATC2;RORA;NFATC1;GATA3;FOS;MAPK11;CD4;TBX21;MAPK1;PLCG1;HLA-DOA;IL12RB1;JAK3;MAPK3
Ovarian steroidogenesis	1951-09-01	0.0495761	0.178874	0	0	2.04154	6.13328	ADCY9;INSR;ACOT2;ADCY2;ADCY8;LDLR;IGF1R;ADCY5;CYP17A1
Acute myeloid leukemia	1967-11-01	0.0506906	0.178874	0	0	1.87193	5.58214	CSF1R;MAP2K2;JUP;MYC;PIK3CD;MAPK1;PIK3R2;CD14;FCGR1A;PPARD;MAPK3
Long-term potentiation	1967-11-01	0.0506906	0.178874	0	0	1.87193	5.58214	GRIA1;PLCB3;MAP2K2;CALML5;PPP1R1A;EP300;MAPK1;CACNA1C;ADCY8;GRM1;MAPK3
Long-term depression	1960-10-01	0.0556606	0.19418	0	0	1.9056	5.50428	RYR1;GRIA1;PLCB3;MAP2K2;PPP2R1A;MAPK1;NOS1;GRM1;IGF1R;MAPK3
Aldosterone-regulated sodium reabsorption	1937-07-01	0.0571816	0.197245	0	0	2.22214	6.3587	SLC9A3R2;INSR;PIK3CD;MAPK1;PIK3R2;ATP1B2;MAPK3
Arrhythmogenic right ventricular cardiomyopathy	1977-12-01	0.0595663	0.198216	0	0	1.75941	4.9627	CACNG6;JUP;LAMA1;ATP2A3;DAG1;CTNNA1;ATP2A1;ITGB7;CACNA1C;CACNA1S;CTNNA2;SLC8A2
Citrate cycle (TCA cycle)	1930-06-01	0.0601698	0.198216	0	0	2.3804	6.69032	OGDH;ACO1;ACO2;PCK1;SDHA;PCK2
Glycosaminoglycan biosynthesis	1953-09-01	0.0610115	0.198216	0	0	1.94852	5.44943	CSGALNACT1;B4GALT1;B3GNT7;XYLT2;B3GALT6;HS3ST5;CHST14;B4GALT7;CHST2
Estrogen signaling pathway	19/137	0.0610333	0.198216	0	0	1.53568	4.29429	SHC4;MAP2K2;CALML5;NCOA3;HSPA6;PIK3CD;PIK3R2;ADCY2;FOS;ADCY8;GRM1;EGFR;ADCY5;POMC;PLCB3;ADCY9;KRT17;MAPK1;MAPK3
Yersinia infection	19/137	0.0610333	0.198216	0	0	1.53568	4.29429	VAV3;MAP2K2;WIPF3;LIMK1;NFATC3;RHOG;NFATC2;PIK3CD;PIK3R2;NFATC1;TRAF2;FOS;MEFV;BAIAP2;MAPK11;CD4;MAPK1;PLCG1;MAPK3
Proximal tubule bicarbonate reclamation	2023-05-01	0.0614649	0.198216	0	0	2.64437	7.37592	SLC9A3;ATP1B2;PCK1;AQP1;PCK2
AMPK signaling pathway	17/120	0.0625105	0.198216	0	0	1.57378	4.36317	INSR;PIK3CD;IRS2;PIK3R2;PPP2R5D;CPT1C;FOXO3;CPT1B;ACACB;IGF1R;G6PC3;PPP2R1A;LEP;ULK1;MLYCD;PCK1;PCK2
Insulin secretion	13/86	0.0628813	0.198216	0	0	1.69729	4.69556	KCNJ11;ABCC8;SLC2A1;ADCY2;ATP1B2;CACNA1C;ADCY8;ADCY5;PLCB3;ADCY9;KCNMB4;CACNA1S;KCNN3
Protein digestion and absorption	15/103	0.0632743	0.198216	0	0	1.62496	4.48533	KCNK5;COL22A1;COL12A1;COL23A1;SLC1A1;SLC3A2;ATP1B2;SLC1A5;SLC8A2;SLC9A3;COL3A1;COL7A1;COL6A3;COL6A5;PRSS2
Kaposi sarcoma-associated herpesvirus infection	25/193	0.0700598	0.21597	0	0	1.41983	3.77448	CALML5;IFNA1;PIK3CD;PIK3R2;PIK3R6;PIK3CG;ICAM1;C3;MYC;CD200R1L;EP300;MAPK1;PLCG1;IKBKE;MICB;MAPK3;CCR1;MAP2K2;NFATC3;NFATC2;NFATC1;TRAF2;FOS;HLA-F;MAPK11
Dilated cardiomyopathy	14/96	0.0703487	0.21597	0	0	1.62728	4.31928	LAMA1;ATP2A3;ATP2A1;ADCY2;CACNA1C;ADCY8;AGT;SLC8A2;ADCY5;CACNG6;ADCY9;DAG1;ITGB7;CACNA1S
FoxO signaling pathway	18/131	0.0718404	0.218319	0	0	1.51885	3.9996	MAP2K2;INSR;PIK3CD;IRS2;PIK3R2;FOXO3;GRM1;EGFR;IGF1R;MAPK11;G6PC3;BCL6;EP300;MAPK1;PCK1;S1PR4;PCK2;MAPK3
Various types of N-glycan biosynthesis	1939-07-01	0.0725359	0.218319	0	0	2.08303	5.46518	B4GALT1;HEXB;RPN1;MAN1C1;ALG3;MGAT1;ALG12
Pathways of neurodegeneration	55/475	0.0738701	0.218393	0	0	1.25187	3.26169	RYR1;WNT2B;CSF1;CALML5;COX4I2;ATP2A3;ATP2A1;GRM1;TUBB8;TUBA1B;KIF5C;NOS1;GPR37;MAP2K2;TRPC3;WNT5B;WNT9B;TRAF2;SDHA;TUBA4A;PLCB3;UQCRC1;NDUFS2;ULK1;GRIA1;LRP5;HTT;AMBRA1;CACNA1C;PSEN1;KLC4;TUBA3D;ATXN2;KLC2;MAPK1;PLCG1;CACNA1S;WNT3;PRPH;MAPK3;FZD1;WNT10A;DNAH10;FZD2;NOS2;FZD4;FUS;WNT3A;FZD7;TUBB4B;MAPK11;CDK5;ATG2A;MAP3K10;TUBA8
Leukocyte transendothelial migration	16/114	0.0739833	0.218393	0	0	1.55638	4.05269	VAV3;VCAM1;NCF1;ITGB2;PIK3CD;RHOH;CYBA;PIK3R2;ITGAL;ICAM1;CLDN22;MAPK11;CTNNA1;PLCG1;CTNNA2;VCL
Bile secretion	13/90	0.0839555	0.24547	0	0	1.60876	3.98566	SLC2A1;ADCY2;SLC4A2;ATP1B2;ADCY8;AQP1;ADCY5;SLC9A1;SLC9A3;ADCY9;UGT1A5;UGT1A4;LDLR
Other glycan degradation	2018-04-01	0.0851371	0.245564	0	0	2.7191	6.69848	NEU3;NEU4;FUCA1;HEXB
Spinocerebellar ataxia	19/143	0.0855873	0.245564	0	0	1.46089	3.59118	GRIA1;RYR1;TRPC3;KCND3;ATP2A3;PIK3CD;RORA;PIK3R2;ATP2A1;TRAF2;VLDLR;AMBRA1;GRM1;ATXN2;GRIN3B;PLCB3;ATG2A;ULK1;CIC
Base excision repair	1933-06-01	0.0882876	0.250966	0	0	2.11556	5.13479	POLE4;SMUG1;PARP4;OGG1;POLL;POLE
Progesterone-mediated oocyte maturation	14/100	0.0917302	0.258359	0	0	1.55125	3.70578	PIK3CD;PIK3R2;ADCY2;ADCY8;IGF1R;ADCY5;MOS;STK10;MAPK11;ADCY9;SPDYE1;MAPK1;CPEB3;MAPK3
Folate biosynthesis	2026-05-01	0.0951265	0.265489	0	0	2.26623	5.33141	CBR1;TH;ALPP;ALPL;MOCS1
Malaria	1950-08-01	0.0985943	0.270254	0	0	1.81374	4.20198	VCAM1;LRP1;ITGB2;ITGAL;THBS2;THBS4;ICAM1;THBS3
N-Glycan biosynthesis	1950-08-01	0.0985943	0.270254	0	0	1.81374	4.20198	B4GALT1;RPN1;MAN1C1;MGAT3;ALG3;ALG12;MOGS;MGAT1
Sphingolipid signaling pathway	16/119	0.0995452	0.270446	0	0	1.48042	3.41554	MAP2K2;PIK3CD;PIK3R2;PPP2R5D;TRAF2;KNG1;PLD2;MAPK11;PLCB3;PPP2R1A;BDKRB2;MAPK1;S1PR3;S1PR5;S1PR4;MAPK3
Amoebiasis	14/102	0.103791	0.274687	0	0	1.51582	3.43392	NOS2;LAMC3;LAMA1;LAMB2;ITGB2;LAMB4;PIK3CD;PIK3R2;C8A;PLCB3;COL3A1;MUC2;CD14;VCL
Chagas disease	14/102	0.103791	0.274687	0	0	1.51582	3.43392	C1QB;NOS2;PIK3CD;PIK3R2;FOS;KNG1;C3;MAPK11;PLCB3;PPP2R1A;BDKRB2;MAPK1;MAPK3;C1QC
Longevity regulating pathway	14/102	0.103791	0.274687	0	0	1.51582	3.43392	EHMT2;INSR;HSPA6;EHMT1;PIK3CD;IRS2;PIK3R2;ADCY2;FOXO3;ADCY8;IGF1R;ADCY5;ADCY9;ULK1
Leishmaniasis	1977-11-01	0.112274	0.294598	0	0	1.58743	3.47141	C3;MAPK11;NCF1;NOS2;ITGB2;MAPK1;CYBA;FOS;HLA-DOA;FCGR1A;MAPK3
Mineral absorption	1960-09-01	0.113377	0.294973	0	0	1.68043	3.65835	SLC9A3;ATP7B;SLC34A1;TRPM7;ATP1B2;SLC39A4;HMOX2;SLC8A2;FTL
Taste transduction	1986-12-01	0.114456	0.295276	0	0	1.54465	3.34815	KCNK5;HCN4;PLCB3;GRM4;TAS2R46;HTR1A;TAS1R2;CACNA1C;TAS2R38;ADCY8;TAS1R3;GRM1
Renal cell carcinoma	1969-10-01	0.117359	0.300243	0	0	1.61411	3.45826	EGLN1;EGLN3;MAP2K2;SLC2A1;PIK3CD;EP300;MAPK1;PAK6;PIK3R2;MAPK3
Lipid and atherosclerosis	26/215	0.121698	0.308008	0	0	1.31171	2.76275	CALML5;IFNA1;NCF1;PIK3CD;PIK3R2;VLDLR;ICAM1;MAPK1;CD14;PLCG1;IKBKE;LDLR;MAPK3;VAV3;VCAM1;HSPA6;NFATC3;MIB2;NFATC2;NFATC1;CYBA;APOA4;TRAF2;FOS;MAPK11;PLCB3
Mucin type O-glycan biosynthesis	1936-06-01	0.122401	0.308008	0	0	1.90369	3.99861	GALNT6;GALNT14;B3GNT6;B3GNT3;GCNT3;GALNT9
Phosphatidylinositol signaling system	13/97	0.130412	0.3255	0	0	1.47413	3.00288	IPPK;DGKE;CALML5;INPPL1;PIK3CD;PIK3R2;MTMR4;ITPKC;PLCB3;PLCG1;PLCD3;PLCD4;PLCD1
ABC transporters	1945-07-01	0.131664	0.325974	0	0	1.75354	3.55532	ABCA2;ABCB6;ABCC8;ABCA7;ABCA12;ABCC10;ABCC11
Pantothenate and CoA biosynthesis	2021-04-01	0.133223	0.327194	0	0	2.23889	4.513	ALDH1B1;ALDH2;DPYS;COASY
Fanconi anemia pathway	1954-08-01	0.137713	0.333669	0	0	1.65566	3.28248	TOP3B;TOP3A;REV1;FAAP24;HES1;MLH1;ATRIP;TELO2
Choline metabolism in cancer	13/98	0.138032	0.333669	0	0	1.4567	2.88466	SLC22A4;SLC22A3;DGKE;MAP2K2;SLC44A4;PIK3CD;PIK3R2;FOS;EGFR;PLD2;MAPK1;PLCG1;MAPK3
Cytosolic DNA-sensing pathway	1963-09-01	0.141616	0.337025	0	0	1.58681	3.10163	ZBP1;MAVS;IFNA1;RIPK3;POLR3B;POLR3GL;POLR3E;ADAR;IKBKE
Lysine degradation	1963-09-01	0.141616	0.337025	0	0	1.58681	3.10163	KMT2D;ALDH2;ALDH1B1;EHMT2;SETD1B;PRDM16;EHMT1;PIPOX;ASH1L
Chemokine signaling pathway	23/192	0.148683	0.34844	0	0	1.29706	2.47212	SHC4;CCR1;VAV3;NCF1;PIK3CD;PIK3R2;ADCY2;CXCR6;FOXO3;ADCY8;PIK3R6;PIK3CG;ADCY5;TIAM1;PLCB3;ADCY9;GRK7;XCL2;MAPK1;CCR7;PLCG1;JAK3;MAPK3
Transcriptional misregulation in cancer	23/192	0.148683	0.34844	0	0	1.29706	2.47212	CSF1R;NGFR;SLC45A3;BCL11B;JUP;MAX;FUS;MLLT3;ETV4;ETV5;IGF1R;ETV7;MYCN;SPINT1;BCL6;SIX4;MYC;FEV;TLX1;ITGB7;CD14;TCF3;FCGR1A
Ascorbate and aldarate metabolism	1930-05-01	0.151538	0.349791	0	0	1.90321	3.5912	ALDH1B1;ALDH2;UGT1A5;UGT1A4;GUSB
Glyoxylate and dicarboxylate metabolism	1930-05-01	0.151538	0.349791	0	0	1.90321	3.5912	GLYCTK;PCCB;ACO1;ACO2;ACSS1
Other types of O-glycan biosynthesis	1947-07-01	0.155464	0.356174	0	0	1.66568	3.10041	POMT2;GALNT6;GALNT14;B4GALT1;RFNG;XXYLT1;GALNT9
Lysosome	16/128	0.157776	0.358377	0	0	1.36077	2.51278	ARSA;ABCA2;HGSNAT;NAPSA;FUCA1;HEXB;GAA;CTSZ;NAGA;AP3B2;PLA2G15;HYAL2;HYAL3;AP3S2;GUSB;CTSB
Neurotrophin signaling pathway	15/119	0.159511	0.358377	0	0	1.37374	2.5217	SHC4;NGFR;MAP2K2;MAP3K1;CALML5;MATK;PIK3CD;PIK3R2;PSEN1;FOXO3;MAPK11;MAPK1;PLCG1;SH2B2;MAPK3
Ras signaling pathway	27/232	0.159927	0.358377	0	0	1.25539	2.30118	SHC4;CSF1R;CALML5;CSF1;FLT4;PLA2G3;PIK3CD;PIK3R2;RASGRP1;EGFR;IGF1R;PLD2;RASSF1;SYNGAP1;PAK6;MAPK1;PLCG1;FGF23;MAPK3;BRAP;NGFR;ANGPT4;MAP2K2;INSR;TIAM1;EFNA3;FGFR4
Cell adhesion molecules	18/148	0.167663	0.37117	0	0	1.31898	2.35544	NTNG2;VCAM1;ITGB2;LRRC4;NRXN3;HLA-F;ITGAL;PTPRF;ICAM1;IGSF11;CLDN22;MAG;CD4;CD6;ITGB7;CDH15;HLA-DOA;CD276
Amino sugar and nucleotide sugar metabolism	1948-07-01	0.168054	0.37117	0	0	1.62497	2.89808	GMPPB;GALE;GALT;HEXB;UXS1;GFPT2;HK1
Mannose type O-glycan biosynthesis	2023-04-01	0.170171	0.372002	0	0	2.00299	3.5472	POMT2;B4GALT1;FKRP;LARGE1
Pancreatic secretion	13/102	0.170854	0.372002	0	0	1.39092	2.45768	ATP2A3;PLA2G3;ATP2A1;ADCY2;SLC4A2;ATP1B2;CEL;ADCY8;SLC9A1;ADCY5;PLCB3;ADCY9;PRSS2
Glioma	1975-10-01	0.17353	0.375167	0	0	1.46463	2.56515	SHC4;MAP2K2;CALML5;PIK3CD;MAPK1;PIK3R2;PLCG1;EGFR;IGF1R;MAPK3
TNF signaling pathway	14/112	0.177506	0.38108	0	0	1.36039	2.35178	VCAM1;CSF1;RIPK3;PIK3CD;PIK3R2;TRAF2;FOS;ICAM1;SOCS3;MAPK11;MMP14;MAPK1;MAP3K14;MAPK3
Metabolism of xenobiotics by cytochrome P450	1976-10-01	0.183952	0.392176	0	0	1.44235	2.44202	CBR1;ALDH3B2;AKR7A2;ADH1B;ADH1A;ALDH3B1;UGT1A5;UGT1A4;CYP2F1;CBR3
Bladder cancer	1941-06-01	0.191054	0.403374	0	0	1.63128	2.7001	RASSF1;MAP2K2;MYC;MAPK1;EGFR;MAPK3
Apoptosis	17/142	0.193016	0.403374	0	0	1.29521	2.13059	NGFR;MAP2K2;PARP4;CTSZ;PIK3CD;PIK3R2;TRAF2;FOS;TUBA4A;TUBA1B;TUBA3D;MAPK1;MAP3K14;TUBA8;BOK;CTSB;MAPK3
Cholesterol metabolism	1950-07-01	0.194502	0.403374	0	0	1.54921	2.53655	LRP1;SOAT2;LCAT;APOA4;LPA;LDLR;PLTP
Retinol metabolism	1968-09-01	0.195667	0.403374	0	0	1.45193	2.36859	CYP26B1;CYP2W1;CYP26C1;RETSAT;ADH1B;ADH1A;UGT1A5;UGT1A4;DHRS3
VEGF signaling pathway	1959-08-01	0.195774	0.403374	0	0	1.49293	2.43465	MAPK11;MAP2K2;PIK3CD;MAPK1;NFATC2;PIK3R2;PLCG1;MAPK3
NOD-like receptor signaling pathway	21/181	0.199696	0.408712	0	0	1.25019	2.014	RNF31;CASR;RNASEL;NLRX1;IFNA1;RIPK3;CYBA;TRAF2;MEFV;TRPM2;MAPK11;MAVS;PLCB3;NLRP12;NLRP7;MAPK1;TRPM7;RBCK1;IKBKE;CTSB;MAPK3
Cardiac muscle contraction	1987-11-01	0.203306	0.413344	0	0	1.37779	2.19488	CACNG6;COX4I2;ATP2A3;UQCRC1;HRC;ATP2A1;ATP1B2;CACNA1C;CACNA1S;SLC8A2;SLC9A1
Viral myocarditis	1960-08-01	0.208451	0.421016	0	0	1.46414	2.29584	LAMA1;ITGB2;DAG1;ITGAL;HLA-DOA;HLA-F;EIF4G2;ICAM1
Phenylalanine metabolism	2017-03-01	0.216003	0.433418	0	0	2.03825	3.12354	AOC3;ALDH3B2;ALDH3B1
Propanoate metabolism	1934-05-01	0.218633	0.435847	0	0	1.64034	2.4939	ALDH6A1;PCCB;MLYCD;ACSS1;ACACB
Glycerolipid metabolism	1961-08-01	0.221437	0.436726	0	0	1.43643	2.16559	AGPAT5;DGKE;ALDH2;ALDH1B1;AGK;GLYCTK;CEL;LPIN2
Fatty acid degradation	1943-06-01	0.221919	0.436726	0	0	1.54293	2.3228	ALDH1B1;ALDH2;ADH1B;ADH1A;CPT1C;CPT1B
Prion disease	30/273	0.229094	0.447973	0	0	1.17613	1.73318	RYR1;C1QB;NOTCH1;NCF1;COX4I2;PIK3CD;PIK3R2;CACNA1C;C8A;TUBB8;KLC4;TUBA1B;TUBA3D;KLC2;KIF5C;MAPK1;CACNA1S;MAPK3;EGR1;HSPA6;CYBA;TUBB4B;SDHA;TUBA4A;MAPK11;GRIN3B;UQCRC1;NDUFS2;C1QC;TUBA8
Endocrine and other factor-regulated calcium reabsorption	1953-07-01	0.236955	0.460412	0	0	1.44794	2.08487	PLCB3;ADCY9;KLK1;TRPV5;BDKRB2;ATP1B2;SLC8A2
Oocyte meiosis	15/129	0.245004	0.473058	0	0	1.25254	1.76168	CALML5;PPP2R5D;ADCY2;ADCY8;IGF1R;ADCY5;CDC20;MOS;MAPK11;ADCY9;PPP2R1A;SPDYE1;MAPK1;CPEB3;MAPK3
Toxoplasmosis	13/112	0.267234	0.512756	0	0	1.24973	1.64918	NOS2;LAMC3;LAMA1;LAMB2;HSPA6;LAMB4;PIK3R6;PIK3CG;MAPK11;MAPK1;HLA-DOA;LDLR;MAPK3
African trypanosomiasis	1937-05-01	0.273868	0.518996	0	0	1.48631	1.92493	PLCB3;VCAM1;THOP1;KNG1;ICAM1
Thyroid cancer	1937-05-01	0.273868	0.518996	0	0	1.48631	1.92493	RET;MAP2K2;MYC;MAPK1;MAPK3
C-type lectin receptor signaling pathway	12/104	0.285197	0.53715	0	0	1.2412	1.55718	MAPK11;CALML5;NFATC3;NFATC2;PIK3CD;MAPK1;PIK3R2;NFATC1;MAP3K14;IKBKE;NFKB2;MAPK3
ErbB signaling pathway	1985-10-01	0.288625	0.540293	0	0	1.26864	1.57644	SHC4;MAP2K2;MYC;PIK3CD;MAPK1;PAK6;PIK3R2;PLCG1;EGFR;MAPK3
Staphylococcus aureus infection	1995-11-01	0.292987	0.545134	0	0	1.24602	1.52965	C1QB;C3;C4A;KRT17;ITGB2;C3AR1;ITGAL;HLA-DOA;FCGR1A;ICAM1;C1QC
Human cytomegalovirus infection	24/225	0.309128	0.571701	0	0	1.13655	1.33431	CCR1;PTGER4;ARHGEF11;MAP2K2;CALML5;IFNA1;PTGER2;NFATC3;NFATC2;PIK3CD;PIK3R2;NFATC1;ADCY2;TRAF2;HLA-F;ADCY8;EGFR;ADCY5;MAPK11;PLCB3;ADCY9;MYC;MAPK1;MAPK3
Fc gamma R-mediated phagocytosis	1997-11-01	0.317005	0.573481	0	0	1.21691	1.39803	VAV3;NCF1;LIMK1;INPPL1;PIK3CD;MAPK1;PIK3R2;PLCG1;FCGR1A;PLD2;MAPK3
Prostate cancer	1997-11-01	0.317005	0.573481	0	0	1.21691	1.39803	MAP2K2;SPINT1;EP300;PIK3CD;MAPK1;PIK3R2;ETV5;EGFR;IGF1R;NKX3-1;MAPK3
Fc epsilon RI signaling pathway	1968-08-01	0.319152	0.573481	0	0	1.26835	1.44857	VAV3;MAPK11;MAP2K2;PIK3CD;MAPK1;PIK3R2;PLCG1;MAPK3
Glucagon signaling pathway	12/107	0.319387	0.573481	0	0	1.2018	1.37168	PLCB3;G6PC3;CALML5;SLC2A1;EP300;ADCY2;PPP4R3B;CPT1C;PCK1;CPT1B;ACACB;PCK2
Cocaine addiction	1949-06-01	0.322216	0.573481	0	0	1.3272	1.5031	GRM2;GRIN3B;CDK5;TH;SLC18A1;ADCY5
Antigen processing and presentation	1978-09-01	0.323509	0.573481	0	0	1.24082	1.4003	CD4;HSPA6;KIR2DS4;KIR2DL1;HLA-DOA;HLA-F;KIR3DL3;KIR2DL4;CTSB
Autophagy	15/137	0.323699	0.573481	0	0	1.16989	1.31957	MAP2K2;ATG9A;PIK3CD;IRS2;PIK3R2;EIF2AK4;AMBRA1;MTMR4;IGF1R;DDIT4;ATG2A;MAPK1;ULK1;CTSB;MAPK3
Hepatitis C	17/157	0.325035	0.573481	0	0	1.15547	1.29854	RNASEL;MAP2K2;IFNA1;PIK3CD;PIK3R2;TRAF2;EIF2AK4;EGFR;CLDN22;SOCS3;MAVS;PPP2R1A;MYC;MAPK1;IKBKE;LDLR;MAPK3
Glycine, serine and threonine metabolism	1940-05-01	0.331566	0.576761	0	0	1.35869	1.49989	AOC3;GLYCTK;CHDH;PIPOX;SDSL
Nicotine addiction	1940-05-01	0.331566	0.576761	0	0	1.35869	1.49989	GRIA1;GRIN3B;SLC32A1;SLC17A6;SLC17A7
Amphetamine addiction	1969-08-01	0.333807	0.576761	0	0	1.24749	1.36874	GRIA1;GRIN3B;CALML5;TH;FOS;CACNA1C;SLC18A1;ADCY5
Retrograde endocannabinoid signaling	16/148	0.334409	0.576761	0	0	1.15331	1.26333	GRIA1;SLC32A1;ADCY2;CACNA1C;ADCY8;GRM1;ADCY5;MAPK11;PLCB3;ADCY9;NDUFS2;MAPK1;SLC17A6;SLC17A7;CACNA1S;MAPK3
Arginine and proline metabolism	1950-06-01	0.339631	0.57848	0	0	1.29696	1.40058	ALDH4A1;ALDH2;ALDH1B1;NOS2;NOS1;PRODH2
Cysteine and methionine metabolism	1950-06-01	0.339631	0.57848	0	0	1.29696	1.40058	AHCYL1;AHCY;MRI1;KYAT1;MAT1A;SDSL
RNA polymerase	1931-04-01	0.341058	0.57848	0	0	1.40889	1.51554	POLR2A;POLR3B;POLR3GL;POLR3E
Hypertrophic cardiomyopathy	1990-10-01	0.352708	0.594952	0	0	1.18902	1.23909	CACNG6;LAMA1;ATP2A3;DAG1;ATP2A1;ITGB7;CACNA1C;CACNA1S;AGT;SLC8A2
Non-homologous end-joining	2013-02-01	0.355059	0.595645	0	0	1.7288	1.79013	POLM;POLL
Endocytosis	26/252	0.362673	0.605112	0	0	1.0947	1.1103	WIPF3;PARD6G;AGAP4;AGAP3;EGFR;IGF1R;PLD2;RAB11FIP1;PSD2;KIF5C;GRK7;PSD4;MVB12B;LDLR;IQSEC1;IQSEC3;HSPA6;ARAP1;HLA-F;EPN2;EHD2;ACAP3;AGAP9;AGAP5;FGFR4;STAM2
Influenza A	18/172	0.372528	0.612296	0	0	1.11194	1.09798	RNASEL;MAP2K2;NLRX1;IFNA1;TMPRSS4;PIK3CD;PIK3R2;ADAR;ICAM1;SOCS3;MAVS;EP300;MAPK1;NUP98;HLA-DOA;PRSS2;IKBKE;MAPK3
Hepatitis B	17/162	0.373655	0.612296	0	0	1.11532	1.09794	MAP2K2;MAP3K1;IFNA1;NFATC3;NFATC2;PIK3CD;PIK3R2;NFATC1;FOS;MAPK11;MAVS;MYC;EP300;MAPK1;IKBKE;JAK3;MAPK3
Dopaminergic synapse	14/132	0.376678	0.612296	0	0	1.12856	1.10189	GRIA1;CALML5;PPP2R5D;CACNA1C;FOS;ADCY5;MAPK11;PLCB3;LRTOMT;TH;KIF5C;PPP2R1A;SLC18A1;DRD5
Melanoma	1972-08-01	0.378295	0.612296	0	0	1.18882	1.15563	MAP2K2;PIK3CD;MAPK1;PIK3R2;FGF23;EGFR;IGF1R;MAPK3
Peroxisome	1982-09-01	0.37886	0.612296	0	0	1.17257	1.13808	PEX16;NOS2;EPHX2;PEX11B;NUDT19;PIPOX;MLYCD;XDH;PAOX
Small cell lung cancer	1992-10-01	0.378946	0.612296	0	0	1.15989	1.12551	NOS2;LAMC3;LAMA1;MAX;LAMB2;MYC;LAMB4;PIK3CD;TRAF2;PIK3R2
Fat digestion and absorption	1943-05-01	0.390219	0.623944	0	0	1.25121	1.17745	NPC1L1;PLA2G3;APOA4;CEL;SLC27A4
Porphyrin and chlorophyll metabolism	1943-05-01	0.390219	0.623944	0	0	1.25121	1.17745	ALAD;UGT1A5;UGT1A4;GUSB;HMOX2
Neomycin, kanamycin and gentamicin biosynthesis	2022-05-01	0.393626	0.626131	0	0	2.37677	2.21599	HK1
PPAR signaling pathway	1974-08-01	0.408164	0.645909	0	0	1.15267	1.03289	PLIN4;CPT1C;PCK1;CPT1B;PLTP;PPARD;SLC27A4;PCK2
Cellular senescence	16/156	0.415699	0.654459	0	0	1.08692	0.954096	MAP2K2;CALML5;TRAF3IP2;NFATC3;NFATC2;PIK3CD;PIK3R2;NFATC1;HLA-F;FOXO3;KIR2DL4;MAPK11;MYC;MAPK1;TRPM7;MAPK3
Thiamine metabolism	2015-02-01	0.425116	0.662783	0	0	1.46267	1.25116	ALPP;ALPL
Inflammatory bowel disease	1965-07-01	0.425304	0.662783	0	0	1.1476	0.981144	IL4R;TBX21;RORA;NFATC1;GATA3;HLA-DOA;IL12RB1
Colorectal cancer	1986-09-01	0.434815	0.674184	0	0	1.11141	0.925617	MAP2K2;MYC;PIK3CD;MAPK1;PIK3R2;FOS;MLH1;EGFR;MAPK3
Hedgehog signaling pathway	1956-06-01	0.444819	0.679431	0	0	1.14095	0.924267	HHATL;PTCH1;GLI1;KIF7;MEGF8;GLI3
Caffeine metabolism	2022-06-01	0.451367	0.679431	0	0	1.90131	1.51245	XDH
Vitamin B6 metabolism	2022-06-01	0.451367	0.679431	0	0	1.90131	1.51245	PDXP
DNA replication	1936-04-01	0.452252	0.679431	0	0	1.18842	0.94303	POLE4;MCM7;MCM4;POLE
Starch and sucrose metabolism	1936-04-01	0.452252	0.679431	0	0	1.18842	0.94303	G6PC3;TREH;GAA;HK1
Drug metabolism	11/108	0.453908	0.679431	0	0	1.07825	0.851666	ALDH3B2;NME6;ADH1B;ALDH3B1;DPYS;ADH1A;UGT1A5;UGT1A4;GUSB;XDH;CES1
Glycosylphosphatidylinositol (GPI)-anchor biosynthesis	2026-03-01	0.455962	0.679431	0	0	1.24006	0.973873	PIGC;GPAA1;PIGZ
Glycerophospholipid metabolism	1998-10-01	0.458118	0.679431	0	0	1.08045	0.843426	PLA2G15;AGPAT5;PTDSS2;DGKE;PLA2G3;PEMT;LCAT;PNPLA6;LPIN2;PLD2
mRNA surveillance pathway	1998-10-01	0.458118	0.679431	0	0	1.08045	0.843426	CPSF1;PPP2R1A;FUS;PYM1;PABPC3;PPP2R5D;PABPC1;PABPC1L;MAGOHB;SMG6
JAK-STAT signaling pathway	16/162	0.477358	0.704562	0	0	1.04191	0.770479	IL4R;IFNA1;IL11RA;PIK3CD;PIK3R2;IFNLR1;EGFR;SOCS3;MYC;LEP;EP300;SOCS6;IL12RB1;STAM2;JAK3;SOCS5
RNA degradation	1979-08-01	0.482323	0.708484	0	0	1.0712	0.781053	EDC4;PAN2;EXOSC4;PABPC3;SKIV2L;PABPC1;PABPC1L;DCP1B
Valine, leucine and isoleucine degradation	1948-05-01	0.486514	0.711237	0	0	1.10542	0.796442	MCCC2;ALDH6A1;ALDH1B1;ALDH2;PCCB
Primary immunodeficiency	1938-04-01	0.495165	0.720454	0	0	1.11839	0.786076	CD4;AIRE;IGLL1;JAK3
RIG-I-like receptor signaling pathway	1970-07-01	0.504444	0.729659	0	0	1.05623	0.722776	MAPK11;MAVS;NLRX1;MAP3K1;IFNA1;TRAF2;IKBKE
Phototransduction	2028-03-01	0.506245	0.729659	0	0	1.14073	0.776531	RCVRN;CALML5;GRK7
Pathogenic Escherichia coli infection	19/197	0.511805	0.734225	0	0	1.01464	0.679617	ARHGEF11;CYFIP1;WIPF3;F2R;TRAF2;FOS;TUBB4B;BAIAP2;TUBA4A;CLDN22;TUBB8;SLC9A3R1;MAPK11;TUBA1B;TUBA3D;MAPK1;TUBA8;MAPK3;MYO1G
Serotonergic synapse	11/113	0.515743	0.736433	0	0	1.02511	0.678772	PLCB3;KCND2;HTR1A;MAPK1;CACNA1C;CACNA1S;HTR4;SLC18A1;ADCY5;PTGS1;MAPK3
Fatty acid biosynthesis	2018-02-01	0.522088	0.742041	0	0	1.18822	0.77225	ACACB;MCAT
Arachidonic acid metabolism	1961-06-01	0.529769	0.749488	0	0	1.03694	0.658782	CBR1;EPHX2;PLA2G3;CYP4F8;PTGS1;CBR3
Toll-like receptor signaling pathway	10/104	0.5356	0.751073	0	0	1.01114	0.631325	MAPK11;MAP2K2;IFNA1;PIK3CD;MAPK1;PIK3R2;CD14;FOS;IKBKE;MAPK3
Neutrophil extracellular trap formation	18/189	0.535782	0.751073	0	0	1.00045	0.624307	HDAC4;HDAC5;MAP2K2;HDAC10;NCF1;VWF;ITGB2;PIK3CD;CYBA;PIK3R2;ITGAL;C3;MAPK11;PLCB3;MAPK1;PLCG1;FCGR1A;MAPK3
IL-17 signaling pathway	1994-09-01	0.544188	0.75939	0	0	1.00636	0.612328	MAPK11;TRAF3IP2;MAPK1;TRAF2;FOS;MAPK6;IKBKE;MAPK15;MAPK3
Pentose phosphate pathway	1930-03-01	0.553995	0.769577	0	0	1.05611	0.623738	TKTL2;H6PD;GLYCTK
Ferroptosis	1941-04-01	0.556637	0.769763	0	0	1.02754	0.601976	STEAP3;SLC3A2;SLC39A14;FTL
Diabetic cardiomyopathy	19/203	0.566482	0.779865	0	0	0.981225	0.55764	NCF1;INSR;GFPT2;COX4I2;ATP2A3;SLC2A1;PIK3CD;PIK3R2;CYBA;ATP2A1;SDHA;CPT1B;AGT;MAPK11;PLCB3;COL3A1;UQCRC1;NDUFS2;PDK2
Graft-versus-host disease	1942-04-01	0.576214	0.784867	0	0	1.00044	0.55152	KIR2DL1;HLA-DOA;HLA-F;KIR3DL3
Purine metabolism	12/129	0.577763	0.784867	0	0	0.97463	0.534673	ADCY9;CANT1;NME6;NPR1;NPR2;PDE3A;PDE4A;ADCY2;ADCY8;PFAS;XDH;ADCY5
Thyroid hormone synthesis	1975-07-01	0.57961	0.784867	0	0	0.978294	0.533561	PLCB3;TPO;ADCY9;ADCY2;ATP1B2;ADCY8;ADCY5
Steroid biosynthesis	2020-02-01	0.580342	0.784867	0	0	1.05608	0.574655	SOAT2;CEL
Chronic myeloid leukemia	1976-07-01	0.593977	0.799785	0	0	0.964062	0.502194	SHC4;MAP2K2;MYC;PIK3CD;MAPK1;PIK3R2;MAPK3
Chemical carcinogenesis	22/239	0.598842	0.802814	0	0	0.963134	0.493854	PAQR8;CBR1;MAP2K2;EPHX2;PIK3CD;PIK3R2;ADCY2;FOS;CACNA1C;ADCY8;EGFR;ADCY5;SULT1A1;ADCY9;BCL6;MYC;UGT1A5;MAPK1;UGT1A4;CACNA1S;IKBKE;MAPK3
Bacterial invasion of epithelial cells	1977-07-01	0.60809	0.808361	0	0	0.950237	0.472679	SHC4;RHOG;CTNNA1;PIK3CD;PIK3R2;CTNNA2;VCL
Hematopoietic cell lineage	1999-09-01	0.608246	0.808361	0	0	0.950185	0.472409	CSF1R;GP9;CD4;IL4R;CSF1;IL11RA;CD14;HLA-DOA;FCGR1A
Fructose and mannose metabolism	1933-03-01	0.620173	0.820205	0	0	0.950342	0.454033	GMPPB;ENOSF1;HK1
Non-alcoholic fatty liver disease	14/155	0.622501	0.820205	0	0	0.943262	0.447116	MLXIP;INSR;COX4I2;PIK3CD;IRS2;PIK3R2;TRAF2;FOS;SDHA;SOCS3;MAPK11;LEP;UQCRC1;NDUFS2
Sulfur metabolism	2022-10-01	0.632359	0.827195	0	0	1.05605	0.483987	SUOX
Arginine biosynthesis	2022-02-01	0.633195	0.827195	0	0	0.950368	0.434296	NOS2;NOS1
Mitophagy	1968-06-01	0.638312	0.828909	0	0	0.919508	0.412792	RHOT1;ATG9A;ULK1;AMBRA1;FOXO3;TBC1D17
Pentose and glucuronate interconversions	1934-03-01	0.640685	0.828909	0	0	0.919635	0.409437	UGT1A5;UGT1A4;GUSB
Legionellosis	1957-05-01	0.642607	0.828909	0	0	0.913639	0.404031	C3;ITGB2;HSPA6;CD14;NFKB2
Tight junction	15/169	0.651204	0.836484	0	0	0.925144	0.396824	MAP3K1;PARD6G;SCRIB;MYL6B;CGN;TUBA4A;CLDN22;TIAM1;SLC9A3R1;TUBA1B;TUBA3D;PPP2R1A;AMOTL1;LLGL2;TUBA8
NF-kappa B signaling pathway	9/104	0.667456	0.853787	0	0	0.899925	0.363824	VCAM1;TRAF2;CD14;PLCG1;LTB;CARD14;MAP3K14;ICAM1;NFKB2
Vitamin digestion and absorption	2024-02-01	0.68069	0.865906	0	0	0.863875	0.332288	SLC19A3;APOA4
Intestinal immune network for IgA production	1948-04-01	0.68257	0.865906	0	0	0.863732	0.32985	PIGR;ITGB7;HLA-DOA;MAP3K14
Ether lipid metabolism	1949-04-01	0.698338	0.878647	0	0	0.844491	0.303216	GAL3ST1;GDPD1;PLA2G3;PLD2
Sphingolipid metabolism	1949-04-01	0.698338	0.878647	0	0	0.844491	0.303216	ARSA;NEU3;NEU4;GAL3ST1
Steroid hormone biosynthesis	1961-05-01	0.701592	0.879138	0	0	0.848191	0.300601	LRTOMT;CYP11B2;UGT1A5;UGT1A4;CYP17A1
Coronavirus disease	20/232	0.712909	0.889687	0	0	0.895525	0.303047	C1QB;IFNA1;VWF;PIK3CD;PIK3R2;ADAR;FOS;C8A;EGFR;C3;C4A;MAS1;MAPK11;MAVS;C3AR1;MAPK1;PLCG1;IKBKE;C1QC;MAPK3
MicroRNAs in cancer	27/310	0.715812	0.889694	0	0	0.90542	0.302716	SHC4;TRIM71;HDAC4;NOTCH3;HDAC5;SLC45A3;NOTCH1;BMPR2;PIK3CD;PIK3R2;IRS2;EGFR;RASSF1;TNN;MYC;EP300;TNR;MAPK1;PLCG1;WNT3;MAPK3;MAP2K2;WNT3A;EFNA3;DDIT4;FSCN1;BCL2L2
Maturity onset diabetes of the young	2026-02-01	0.723032	0.895043	0	0	0.791798	0.256782	HES1;HNF1B
Human immunodeficiency virus 1 infection	18/212	0.72972	0.899645	0	0	0.880705	0.277506	MAP2K2;CALML5;IFNA1;LIMK1;NFATC3;NFATC2;PIK3CD;PIK3R2;NFATC1;TRAF2;FOS;HLA-F;MAPK11;CD4;PAK6;MAPK1;PLCG1;MAPK3
Shigellosis	21/246	0.73261	0.899645	0	0	0.885799	0.27561	RNF31;PIK3CD;PIK3R2;TRAF2;FOXO3;EGFR;HK1;C3;MAPK11;PLCB3;MAPK1;RBCK1;CD14;PLCG1;TLN1;PLCD3;PLCD4;TECPR1;PLCD1;VCL;MAPK3
Pancreatic cancer	1976-06-01	0.742126	0.905538	0	0	0.81406	0.242783	PIK3CD;MAPK1;PIK3R2;EGFR;PLD2;MAPK3
Tuberculosis	15/180	0.743308	0.905538	0	0	0.862939	0.255986	CALML5;IFNA1;NOS2;ITGB2;CORO1A;C3;MRC2;MAPK11;ITGAX;EP300;MAPK1;CD14;HLA-DOA;FCGR1A;MAPK3
GABAergic synapse	1989-07-01	0.754775	0.913046	0	0	0.810638	0.228061	ADCY9;SLC32A1;ADCY2;CACNA1C;CACNA1S;ADCY8;ADCY5
Autoimmune thyroid disease	1953-04-01	0.755723	0.913046	0	0	0.775381	0.217169	TPO;IFNA1;HLA-DOA;HLA-F
Cytokine-cytokine receptor interaction	25/295	0.759109	0.913046	0	0	0.878422	0.242102	CSF1R;BMPR2;IFNA1;CSF1;TNFRSF11B;CXCR6;CCR7;TNFRSF14;IL12RB1;TNFRSF4;CCR1;NGFR;IL4R;IL11RA;IFNLR1;GDF6;GDF5;ACVR2B;BMP3;CD4;LEP;XCL2;CD27;LTB;NODAL
Protein processing in endoplasmic reticulum	14/171	0.761368	0.913046	0	0	0.846379	0.230756	EDEM3;LMAN1L;RPN1;HSPA6;MOGS;TRAF2;EIF2AK4;CKAP4;DNAJC1;MAN1C1;FBXO6;UBQLN4;UBQLN3;SEC31A
Synaptic vesicle cycle	1978-06-01	0.764412	0.91313	0	0	0.791359	0.212597	UNC13A;SLC32A1;SLC1A1;SLC17A6;SLC17A7;SLC18A1
Morphine addiction	1991-07-01	0.774885	0.920397	0	0	0.791249	0.201801	ADCY9;SLC32A1;PDE3A;PDE4A;ADCY2;ADCY8;ADCY5
Tryptophan metabolism	1942-03-01	0.776492	0.920397	0	0	0.730668	0.184837	ALDH1B1;ALDH2;KYAT1
Fluid shear stress and atherosclerosis	11/139	0.7818	0.923126	0	0	0.815703	0.20079	MAPK11;VCAM1;BMPR2;CALML5;NCF1;PIK3CD;CYBA;PIK3R2;FOS;ACVR2B;ICAM1
RNA transport	15/186	0.786256	0.924829	0	0	0.832381	0.200166	EIF2B5;CYFIP1;POP1;FUS;GEMIN2;PYM1;MAGOHB;FXR2;EIF3G;PABPC3;NUP98;PABPC1;PABPC1L;RPP25;EIF4G2
Pyrimidine metabolism	1956-04-01	0.792942	0.926546	0	0	0.730526	0.169486	CANT1;NME6;DPYS;CMPK2
Rheumatoid arthritis	1993-07-01	0.793751	0.926546	0	0	0.772762	0.178497	CSF1;ITGB2;FOS;LTB;ITGAL;HLA-DOA;ICAM1
Circadian rhythm	1931-02-01	0.808484	0.935529	0	0	0.6551	0.139271	PER1;RORA
Epstein-Barr virus infection	16/202	0.81419	0.935529	0	0	0.81602	0.167742	IFNA1;PIK3CD;PIK3R2;TRAF2;HLA-F;ITGAL;ICAM1;NFKB2;MAPK11;MAVS;MYC;HES1;HLA-DOA;IKBKE;JAK3;MAP3K14
Nitrogen metabolism	2017-01-01	0.817574	0.935529	0	0	0.593799	0.119599	CA12
Selenocompound metabolism	2017-01-01	0.817574	0.935529	0	0	0.593799	0.119599	KYAT1
Ribosome biogenesis in eukaryotes	8/108	0.818245	0.935529	0	0	0.759325	0.152316	RRP7A;NOB1;TCOF1;POP1;WDR3;BMS1;NAT10;RPP25
Viral carcinogenesis	16/203	0.82003	0.935529	0	0	0.811611	0.161035	HDAC4;RANBP1;HDAC5;HDAC10;PIK3CD;SCRIB;PIK3R2;TRAF2;HLA-F;NFKB2;CDC20;C3;EP300;MAPK1;JAK3;MAPK3
Amyotrophic lateral sclerosis	30/364	0.822778	0.935529	0	0	0.851328	0.166067	GRIA1;COX4I2;AMBRA1;TUBB8;KLC4;TUBA1B;TUBA3D;ATXN2;KLC2;KIF5C;NOS1;UBQLN4;UBQLN3;PRPH;DNAH10;NOS2;FUS;ANXA11;TRAF2;TUBB4B;SDHA;TUBA4A;SETX;MAPK11;UQCRC1;ATG2A;NDUFS2;ULK1;NUP98;TUBA8
Thermogenesis	18/232	0.849766	0.96265	0	0	0.797504	0.129829	ACTL6B;NPR1;COX4I2;ADCY2;CPT1C;ADCY8;SDHA;ARID1A;CPT1B;ARID1B;SMARCA4;ADCY5;MAPK11;ADCY9;PRDM16;UQCRC1;NDUFAF3;NDUFS2
Measles	10/139	0.862706	0.973716	0	0	0.73537	0.108601	MAVS;IFNA1;HSPA6;PIK3CD;PIK3R2;ADAR;EIF2AK4;FOS;IKBKE;JAK3
Huntington disease	24/306	0.867072	0.975058	0	0	0.806428	0.115024	GRIA1;DNAH10;COX4I2;HTT;TRAF2;AMBRA1;TUBB4B;SDHA;TUBA4A;TUBB8;KLC4;TUBA1B;PLCB3;TUBA3D;KLC2;POLR2A;KIF5C;UQCRC1;ATG2A;EP300;MAP3K10;NDUFS2;ULK1;TUBA8
Parkinson disease	19/249	0.873097	0.978252	0	0	0.782964	0.106255	GPR37;CALML5;COX4I2;TUBB4B;SDHA;TUBA4A;ADCY5;TUBB8;KLC4;TUBA1B;TUBA3D;KLC2;TH;KIF5C;UQCRC1;NDUFS2;PLCG1;SLC18A1;TUBA8
Alanine, aspartate and glutamate metabolism	1937-02-01	0.879443	0.981778	0	0	0.542617	0.0697082	ALDH4A1;GFPT2
Allograft rejection	1938-02-01	0.88859	0.985759	0	0	0.527515	0.0623097	HLA-DOA;HLA-F
Terpenoid backbone biosynthesis	2022-01-01	0.889431	0.985759	0	0	0.452293	0.0529968	MVD
Mismatch repair	2023-01-01	0.899968	0.99385	0	0	0.431711	0.0455004	MLH1
Epithelial cell signaling in Helicobacter pylori infection	1970-04-01	0.910491	0.994447	0	0	0.57512	0.0539296	MAPK11;PLCG1;MAP3K14;EGFR
Homologous recombination	1941-02-01	0.912304	0.994447	0	0	0.486856	0.0446848	TOP3B;TOP3A
alpha-Linolenic acid metabolism	2025-01-01	0.918128	0.994447	0	0	0.395691	0.0337994	PLA2G3
Olfactory transduction	34/440	0.919182	0.994447	0	0	0.792208	0.0667599	OR2C3;OR2G6;CALML5;OR11H1;OR5AR1;OR11H12;OR9Q2;OR10P1;OR8U1;SLC8A2;OR2T33;OR1S2;OR5D18;OR12D2;OR6B2;OR4D6;OR10G2;OR10G4;OR2T29;OR2L3;OR1L4;OR4N2;OR10Q1;OR1N2;OR2T5;OR2T2;OR4K15;OR2Z1;OR10G8;OR10G7;OR8G5;OR10G9;OR13C2;OR5A1
Viral protein interaction with cytokine and cytokine receptor	6/100	0.923371	0.994447	0	0	0.605408	0.0482654	CCR1;CSF1R;CSF1;XCL2;TNFRSF14;CCR7
Type I diabetes mellitus	1943-02-01	0.925388	0.994447	0	0	0.463056	0.0359066	HLA-DOA;HLA-F
Vasopressin-regulated water reabsorption	1944-02-01	0.931217	0.994447	0	0	0.452005	0.0322114	DYNC1H1;ADCY9
Biosynthesis of unsaturated fatty acids	2027-01-01	0.932992	0.994447	0	0	0.365213	0.0253307	ACOT2
Collecting duct acid secretion	2027-01-01	0.932992	0.994447	0	0	0.365213	0.0253307	ATP4A
Fatty acid elongation	2027-01-01	0.932992	0.994447	0	0	0.365213	0.0253307	ACOT2
Basal transcription factors	1945-02-01	0.936613	0.994447	0	0	0.441469	0.0289098	TAF6;TAF5
Butanoate metabolism	2028-01-01	0.93938	0.994447	0	0	0.351667	0.0219917	ACSM1
Linoleic acid metabolism	2029-01-01	0.945158	0.99483	0	0	0.339089	0.0191255	PLA2G3
Nucleotide excision repair	1947-02-01	0.946223	0.99483	0	0	0.421802	0.0233161	POLE4;POLE
Asthma	1931-01-01	0.955117	0.999065	0	0	0.316448	0.0145318	HLA-DOA
Vibrio cholerae infection	1950-02-01	0.958075	0.999065	0	0	0.395373	0.0169334	ADCY9;PLCG1
Ubiquitin mediated proteolysis	8/140	0.962232	0.999065	0	0	0.574223	0.0221076	CDC20;SOCS3;DET1;HERC2;MAP3K1;AIRE;UBE2O;UBE2Z
SNARE interactions in vesicular transport	1933-01-01	0.963268	0.999065	0	0	0.296637	0.0111013	USE1
Alcoholism	11/186	0.971648	0.999878	0	0	0.595068	0.0171153	SHC4;HDAC4;HDAC5;GRIN3B;CALML5;HDAC10;TH;MAPK1;SLC18A1;ADCY5;MAPK3
Necroptosis	9/159	0.971685	0.999878	0	0	0.568211	0.0163213	ZBP1;RNF31;IFNA1;RIPK3;TRPM7;TRAF2;RBCK1;JAK3;FTL
Systemic lupus erythematosus	7/135	0.977336	0.999878	0	0	0.517989	0.0118749	C3;C1QB;C4A;HLA-DOA;FCGR1A;C8A;C1QC
Cell cycle	6/124	0.981768	0.999878	0	0	0.481631	0.00886236	CDC20;CDKN1C;MCM7;MYC;EP300;MCM4
Aminoacyl-tRNA biosynthesis	1966-02-01	0.989307	0.999878	0	0	0.296267	0.00318494	PARS2;VARS2
Proteasome	1946-01-01	0.99002	0.999878	0	0	0.21079	0.00211433	PSME4
Herpes simplex virus 1 infection	33/498	0.991947	0.999878	0	0	0.668751	0.00540737	ZNF792;RNASEL;ZNF324B;ZNF250;ZNF492;IFNA1;PIK3CD;PIK3R2;C3;SOCS3;ZNF429;ZNF746;TNFRSF14;ZNF425;ZNF546;HLA-DOA;ZNF324;ZNF786;ZNF764;IKBKE;ZNF223;EIF2B5;TRAF2;EIF2AK4;ZNF57;HLA-F;MAVS;SRSF2;ZNF558;ZNF337;SRSF4;ZNF212;ZNF354B
Oxidative phosphorylation	5/133	0.996601	0.999878	0	0	0.369602	0.00125846	ATP4A;COX4I2;UQCRC1;NDUFS2;SDHA
Spliceosome	5/150	0.999034	0.999878	0	0	0.325961	0.00031495	FUS;HSPA6;SRSF2;SRSF4;MAGOHB
p53 signaling pathway	1973-01-01	0.999333	0.999878	0	0	0.131547	8.77743e-05	STEAP3
Ribosome	4/158	0.999878	0.999878	0	0	0.245277	3.00048e-05	MRPL17;MRPL14;MRPL15;MRPL9
