# Supplementary material for: Genetic alterations in peritoneal metastatic tumors predicted the outcomes for hyperthermic intraperitoneal chemotherapy
Source: Front Oncol. 2023 Apr 26;13:1054406. doi: 10.3389/fonc.2023.1054406 (PMC10170308; doi:10.3389/fonc.2023.1054406)
Supplement: Supplementary file 3 [file Table_3.csv]

## Sheet: Amp_Responders
cytoband	10q11.21	5q11.1	4p11	17q11.1	20q11.21
q value	4.1264e-05	0.00049041	0.0062868	0.0062868	0.021196
residual q value	4.1264e-05	0.00049041	0.0062868	0.0062868	0.021196
wide peak boundaries	chr10:41875579-42220046	chr5:44300394-52871535	chr4:48484355-52089853	chr17:22039783-27301793	chr20:30850045-31074237
genes in wide peak	[LOC441666]	FGF10	SGCB	WSB1	[DEFB115]
		ISL1	DCUN1D4	FAM27E5
		ITGA1	OCIAD1	FLJ36000
		MRPS30	CWH43	MTRNR2L1
		PELO	OCIAD2	MIR4522
		PARP8	SPATA18	LOC105371703
		EMB	SLC10A4
		HCN1	FRYL
		LOC642366	ZAR1
		LOC100287592	LRRC66
		BRCAT54
		FGF10-AS1
		BRCAT107

## Sheet: Del_Responders
cytoband	4p11	5q11.1	10q11.21	17p11.2	6q27	16q11.2	20q11.21	10q11.21	17p11.2
q value	0.021238	0.021238	0.021238	0.060856	0.08315	0.08315	0.19532	0.021238	0.060856
residual q value	0.021238	0.021238	0.021238	0.060856	0.08315	0.08315	0.19532	0.78004	1
wide peak boundaries	chr4:48464360-52599721	chr5:43700547-52871535	chr10:38451435-42340040	chr17:21547749-27301793	chr6:167469974-169463945	chr16:34162923-46658294	chr20:30394783-31959253	chr10:1-133797422	chr17:1-83257441
genes in wide peak	SGCB	FGF10	ACTR3BP5	FAM27E5	KIF25	hsa-mir-1826	BCL2L1	hsa-mir-3158-1	AANAT
	DCUN1D4	ISL1		FLJ36000	AFDN	SHCBP1	FOXS1	hsa-mir-511-1	ABR
	OCIAD1	MRPS30		KCNJ18	THBS2	ANKRD26P1	ID1	ACADSB	ACACA
	CWH43	PELO		MTRNR2L1	LINC01558	FRG2DP	TPX2	ACTA2	ACADVL
	OCIAD2	PARP8		MIR4522	SMOC2	LINC01566	REM1	ADAM8	ASIC2
	SPATA18	EMB		LOC105371703	FRMD1	FLJ26245	HM13	ADARB2	ACLY
	SLC10A4	HCN1			DACT2	UBE2MP1	PDRG1	ADD3	ACOX1
	FRYL	LOC642366			LOC401286	TP53TG3HP	COX4I2	ADK	ACTG1
	ZAR1	LOC100287592			LOC441178		MYLK2	ADRA2A	ADORA2B
	LRRC66	BRCAT54			AFDN-AS1		DEFB118	ADRB1	AP2B1
		FGF10-AS1			HGC6.3		DUSP15	ALOX5	ALDH3A1
		BRCAT107			KIF25-AS1		MLLT10P1	ANK3	ALDH3A2
					LOC101929420		LINC00028	ANXA2P3	ALDOC
					LOC101929460		TTLL9	ANXA7	ALOX12
					LINC01615		DEFB115	ANXA11	ALOX12B
					LOC101929504		DEFB116	FAS	ALOX12P2
					LOC101929523		DEFB119	ARL3	ALOX15
					LOC102724357		DEFB121	ATP5C1	ALOX15B
					LOC105378137		DEFB122	BMI1	AOC2
					LOC105378146		DEFB123	BMPR1A	BIRC5
							DEFB124	BNIP3	APOH
							MIR3193	CACNB2	ARL4D
							HM13-AS1	CALML3	ARHGDIA
							ABALON	CAMK2G	ARRB2
								CASP7	ASGR1
								ENTPD1	ASGR2
								CDK1	ASPA
								CHAT	ATP1B2
								AKR1C4	ATP2A3
								CHUK	ATP5G1
								ABCC2	ATP6V0A1
								COL13A1	BLMH
								COL17A1	BRCA1
								KLF6	C1QBP
								MAP3K8	FMNL1
								COX15	CA4
								CPN1	CACNB1
								CREM	CACNG1
								CTBP2	CD7
								CTSLP2	CD68
								CYP2C19	CD79B
								CYP2C8	CDC6
								CYP2C9	CDC27
								CYP2C18	CDK3
								CYP2E1	CHAD
								CYP17A1	CHD3
								CYP26A1	CHRNB1
								AKR1C1	CHRNE
								AKR1C2	CLTC
								DMBT1	CCR7
								DNA2	CNP
								TRDMT1	COL1A1
								DNTT	COX10
								DOCK1	COX11
								DUSP5	CPD
								ECHS1	CLDN7
								EGR2	CRHR1
								EIF4EBP2	CRK
								EMX2	CRYBA1
								ERCC6	CSF3
								FGF8	CSH1
								FGFR2	CSH2
								GAD2	CSHL1
								GATA3	CSNK1D
								GDF2	SLC25A10
								GDF10	CTNS
								GDI2	CYB561
								GFRA1	ACE
								GLUD1	DDX5
								GLUD1P3	DHX8
								GOT1	DLG4
								PRLHR	DLX3
								GPR26	DLX4
								GRK5	DNAH9
								GRID1	DPH1
								HABP2	DRG2
								HELLS	DUSP3
								HHEX	DVL2
								HK1	EFNB3
								HMX2	EIF4A1
								HNRNPF	EIF5A
								HNRNPH3	ENO3
								TLX1	ERBB2
								HPS1	ERN1
								HTR7	ETV4
								IDE	EVI2A
								IDI1	EVI2B
								IFIT2	EVPL
								IFIT1	EZH1
								IFIT3	BPTF
								IL2RA	FASN
								IL15RA	FDXR
								INPP5A	FGF11
								ITGB1	FOXJ1
								ITIH2	FOXO3B
								KCNMA1	FLII
								KIF5B	FLOT2
								KIF11	GAST
								ABLIM1	FZD2
								LIPA	G6PC
								MAT1A	GAA
								MBL2	GALK1
								MGMT	GCGR
								MKI67	KAT2A
								MRC1	GFAP
								MSMB	GH1
								MXI1	GH2
								NDUFB8	GIP
								NFKB2	GNGT2
								NODAL	GP1BA
								NRAP	CCR10
								OAT	UTS2R
								P4HA1	GPS1
								PAX2	GPS2
								PCBD1	GRB2
								PDE6C	GRB7
								PFKFB3	GRN
								PFKP	GRIN2C
								PGAM1	GUCY2D
								PHYH	H3F3B
								PIP4K2A	HCRT
								PITX3	HIC1
								PLAU	HLF
								PNLIP	HOXB1
								PNLIPRP1	HOXB2
								PNLIPRP2	HOXB3
								PPA1	HOXB4
								PPP1R3C	HOXB5
								PPP3CB	HOXB6
								NPY4R	HOXB7
								PRF1	HOXB8
								SRGN	HOXB9
								PRKCQ	HSD17B1
								PRKG1	ICAM2
								MAPK8	MRPL58
								HTRA1	IFI35
								PSAP	IGFBP4
								PSD	FOXK2
								PTEN	ITGA2B
								PTPRE	ITGA3
								ALDH18A1	ITGAE
								RBP3	ITGB3
								RBP4	ITGB4
								RET	JUP
								RGR	KCNJ2
								RGS10	KCNJ12
								RPL21	KCNJ16
								RPS24	KPNB1
								RSU1	KPNA2
								SCD	KRT9
								CXCL12	KRT10
								SFRP5	KRT12
								SFTPD	KRT13
								FBXW4	KRT14
								SLC18A2	KRT15
								SLC18A3	KRT16
								SLIT1	KRT17
								SNCG	KRT19
								SUPV3L1	KRT31
								SVIL	KRT32
								TACR2	KRT33A
								TAF5	KRT33B
								TCF7L2	KRT34
								ZEB1	KRT35
								TECTB	LASP1
								TFAM	LGALS3BP
								TIAL1	LGALS9
								TLL2	LHX1
								UBE2D1	LIG3
								UROS	LLGL2
								VCL	LLGL1
								VDAC2	LPO
								VIM	NBR1
								WNT8B	MAFG
								XPNPEP1	MAPT
								ZNF22	ADAM11
								ZNF32	MEIS3P1
								ZNF33A	MAP3K3
								ZNF33B	MEOX1
								ZNF37A	MFAP4
								STAM	MLLT6
								MLLT10	MNT
								CUBN	MPO
								CCDC6	MPP2
								NCOA4	MPP3
								SLC25A16	TRIM37
								SHOC2	MYH1
								ADAM12	MYH2
								ZNF239	MYH3
								FZD8	MYH4
								UTF1	MYH8
								CUL2	MYH10
								PARG	MYL4
								NDST2	MYO1C
								MBL1P	MYO1D
								LIPF	NAGLU
								ITGA8	NEUROD2
								PRPF18	NF1
								AKR1C3	NFE2L1
								EIF3A	NGFR
								GBF1	NME1
								NRP1	NME2
								LDB1	NMT1
								CDC123	NOS2
								SGPL1	NPTX1
								BTRC	NSF
								CH25H	NUP88
								PKD2L1	OMG
								BTAF1	OR1D2
								PAPSS2	OR3A1
								INA	OR3A2
								PDLIM1	P2RX1
								SMC3	P2RX5
								NEURL1	P4HB
								BUB3	PAFAH1B1
								DDX21	PDE6G
								HACD1	PDK2
								LGI1	PECAM1
								NOLC1	SERPINF1
								DLG5	PER1
								PTER	PEX12
								NMT2	PFAS
								GSTO1	PFN1
								CHST3	PHB
								BAG3	PITPNA
								VPS26A	PLD2
								MINPP1	SERPINF2
								SPAG6	PMP22
								KIF20B	PNMT
								SEC24C	2004-09-01
								SH3PXD2A	POLR2A
								FAM53B	MED1
								USP6NL	PPY
								GPRIN2	PRKAR1A
								SLK	PRKCA
								BMS1	MAPK7
								SPOCK2	MAP2K3
								ZNF518A	MAP2K6
								RHOBTB1	PRPSAP1
								DCLRE1A	PRPSAP2
								ABI1	PSMB3
								FRAT1	PSMB6
								PPIF	PYY
								ACTR1A	PSMC5
								OPTN	PSMD3
								HNRNPA3P1	PSMD11
								NET1	PSMD12
								SMNDC1	PYCR1
								NPM3	PCYT2
								MICU1	RAB5C
								NEBL	RAC3
								PITRM1	RAD51C
								GLRX3	RAD51D
								RPP30	RARA
								RPP38	RCVRN
								DPYSL4	RFNG
								TACC2	RNU2-1
								SORBS1	RPA1
								ERLIN1	RPL19
								CELF2	RPL23A
								LBX1	RPL26
								NRG3	RPL27
								MGEA5	RPL38
								YME1L1	MRPL12
								ZMYND11	RPS6KB1
								TUBGCP2	SCN4A
								PRDX3	SCO1
								ADIRF	CCL1
								VAX1	CCL2
								C10orf10	CCL3
								ATE1	CCL3L1
								POLR3A	CCL4
								ZWINT	CCL5
								LDB3	CCL7
								NUDT5	CCL8
								SEC23IP	CCL11
								ECD	CCL13
								RAB11FIP2	CCL14
								CPEB3	CCL15
								ANKRD26	CCL16
								INPP5F	CCL18
								WDR37	CCL23
								ZNF365	SDF2
								MSRB2	SEC14L1
								SEPHS1	SECTM1
								RAB18	MAP2K4
								DKK1	SRSF1
								KIN	SRSF2
								NT5C2	SGCA
								DIP2C	SGSH
								PDCD11	SH3GL1P1
								SORCS3	SH3GL1P2
								ZSWIM8	SHBG
								WAPL	SHMT1
								PPRC1	SLC2A4
								FAM175B	SLC4A1
								LARP4B	SLC6A4
								RRP12	SMARCD2
								TBC1D12	SMARCE1
								DNAJC9	SUMO2
								DNMBP	SOX9
								CSTF2T	SOX15
								FRAT2	SP2
								SIRT1	SREBF1
								COMMD3	SRP68
								KAT6B	SSTR2
								TSPAN15	STAT3
								GTPBP4	STAT5A
								PDSS1	STAT5B
								IFIT5	SUPT4H1
								BAMBI	SUPT6H
								DPCD	VAMP2
								SEC31B	TADA2A
								NUDT13	TBCD
								UPF2	TBX2
								ATRNL1	HNF1B
								HERC4	MLX
								PTPN20	THRA
								EDRF1	TIMP2
								LRIT1	TK1
								TCTN3	TNFAIP1
								KIF1BP	TOP2A
								C10orf12	TOP3A
								ANKRD2	TP53
								CNNM1	DNAJC7
								MYOF	TUBG1
								RNU6-1	UBB
								AP3M1	UBE2G1
								ANKRD1	UBTF
								GHITM	TRPV1
								PALD1	VTN
								PDCD4	WNT3
								VENTX	WNT9B
								R3HCC1L	YWHAE
								POLL	ZNF18
								CTNNA3	PCGF2
								BLNK	TRIM25
								A1CF	VEZF1
								NRBF2	RNF112
								KCNIP2	ZNF207
								CUZD1	ZNF232
								CALY	TAF15
								NEUROG3	RND2
								ASCC1	COIL
								EXOSC1	AKAP1
								MRPS16	EPX
								CALHM2	AXIN2
								CUTC	OR1A1
								HSPA14	OR1D5
								PLCE1	OR1E1
								DUSP13	OR1E2
								WAC	OR1G1
								CHST15	OR3A3
								SUFU	PIP4K2B
								ACSL5	SLC25A11
								CALML5	SPOP
								PANK1	DOC2B
								FXYD4	FOXN1
								MYO3A	PPM1D
								CCSER2	CNTNAP1
								APBB1IP	GAS7
								ANKRD16	DGKE
								EXOC6	COPS3
								FAM35A	CBX4
								DDIT4	TCAP
								CCNJ	SCARF1
								2005-03-01	SKAP1
								ZRANB1	DNAH17
								CFAP46	AOC3
								NSMCE4A	BECN1
								DNAJB12	KRT38
								CNNM2	KRT37
								WBP1L	KRT36
								FAM208B	TNK1
								CCDC186	ABCC3
								CRTAC1	MYH13
								ARMC4	TNFSF13
								MTPAP	TNFSF12
								CEP55	RGS9
								SEC61A2	GALR2
								LRRC20	TMEM11
								CWF19L1	KSR1
								OLAH	CDK5R1
								SLC29A3	SPHK1
								RNLS	CACNA1G
								PI4K2A	HAP1
								MCM10	MAP3K14
								CSGALNACT2	SOCS3
								H2AFY2	TM4SF5
								DHTKD1	SPAG9
								HIF1AN	SLC13A2
								RUFY2	UNC119
								FRMD4A	USP6
								WDR11	MTMR4
								SLF2	SLC16A6
								CCAR1	SLC16A5
								OGDHL	SLC16A3
								DHX32	RABEP1
								PPP2R2D	SYNGR2
								CISD1	HGS
								IDI2-AS1	KCNAB3
								TDRD1	AURKB
								KIAA1217	TIAF1
								PARD3	NOG
								DNAJC12	TSPOAP1
								ASAH2	CYTH1
								BCCIP	ZNHIT3
								C10orf2	GLP2R
								SAR1A	EFTUD2
								TM9SF3	RPL23
								PRTFDC1	SLC9A3R1
								ENTPD7	COG1
								CAMK1D	RECQL5
								ZMIZ1	NTN1
								ZNF248	STX8
								AS3MT	PIGL
								GPR158	PGS1
								STAMBPL1	TBX4
								ARHGAP21	RPH3AL
								KIAA1462	FXR2
								GPAM	NPEPPS
								SHTN1	MPDU1
								FAM160B1	GOSR1
								WDFY4	SPAG7
								SFMBT2	CCL4L2
								SEMA4G	GOSR2
								ARHGAP22	NR1D1
								MYOZ1	NCOR1
								PLEKHA1	TRAF4
								AVPI1	AATK
								HPSE2	KIAA0100
								FAM204A	ULK2
								CDH23	CCDC144A
								LHPP	ACAP1
								PBLD	TBKBP1
								NPFFR1	TMEM94
								C10orf54	EIF4A3
								MMS19	PLEKHM1
								DNAJC1	KIAA0753
								NOC3L	MED24
								IKZF5	LRRC37A
								DCLRE1C	MRC2
								ZDHHC6	SGSM2
								PCDH15	ARHGAP44
								CUEDC2	HELZ
								DDX50	HS3ST3B1
								FBXL15	HS3ST3A1
								OR13A1	MED13
								C10orf76	HDAC5
								SUV39H2	TOM1L1
								CCDC7	GJC1
								ECHDC3	TOB1
								ASB13	ALYREF
								HPS6	PSME3
								MMRN2	EIF1
								MFSD13A	NBR2
								TUBAL3	SLC35B1
								MCMBP	DCAF7
								THNSL1	CALCOCO2
								SYNPO2L	RAMP2
								C10orf95	ABCA10
								PLEKHS1	ABCA9
								PDZD7	ABCA8
								OBFC1	PEMT
								C10orf88	BAIAP2
								FAM188A	CLEC10A
								UBTD1	ATP5H
								BICC1	HOXB13
								TMEM254	VAT1
								HKDC1	APPBP2
								CFAP43	MYBBP1A
								TET1	FBXW10
								LRRC27	PRPF8
								EPC1	P3H4
								TNKS2	ST6GALNAC2
								ITIH5	HEXIM1
								TRIM8	SPAG5
								TSPAN14	TRIM16
								KAZALD1	IGF2BP1
								SFXN3	GNA13
								SLC25A28	CCT6B
								ELOVL3	RAI1
								AKR1E2	KIF1C
								FAM107B	GRAP
								CCDC3	2009-09-01
								MARVELD1	CD300C
								SYT15	C1QL1
								TAF3	RUNDC3A
								RASSF4	STARD3
								C10orf11	CBX1
								PCGF6	RAB40B
								ARID5B	TLK2
								LOXL4	DDX52
								ZDHHC16	DUSP14
								FAM213A	KAT7
								DYDC2	AKAP10
								PCGF5	POLG2
								ADGRA1	NXPH3
								LZTS2	SNF8
								PHYHIPL	SYNRG
								LCOR	CD300A
								NKX6-2	TMC6
								MRPL43	DDX42
								LYZL1	GABARAP
								AFAP1L2	CASC3
								PLA2G12B	IKZF3
								MYPN	ZNF652
								PYROXD2	PPM1E
								USMG5	NLRP1
								LINC00839	ARHGEF15
								ZNF503	ARSG
								AIFM2	EPN2
								ADO	CEP131
								FBXO18	SARM1
								ATAD1	RAP1GAP2
								PLXDC2	CAMTA2
								MASTL	GPATCH8
								ARHGAP19	KDM6B
								JMJD1C-AS1	ZZEF1
								RBM17	GGA3
								KNDC1	MPRIP
								ITPRIP	JMJD6
								OLMALINC	EXOC7
								MCU	CLUH
								ANKRD30A	SMG6
								ACBD5	WSCD1
								IDI2	USP22
								MTG1	CTDNEP1
								CDHR1	KCNH4
								BBIP1	ABCA6
								FANK1	ABCA5
								OPALIN	TNFRSF13B
								SYCE1	KCTD2
								ZFAND4	SUZ12
								ARHGAP12	MMD
								OPN4	PIK3R5
								HOGA1	WBP2
								UCN3	CDC42EP4
								SORCS1	ELP5
								C10orf71	FAM215A
								PRAP1	PPY2P
								ZNF511	PYY2
								CHCHD1	SHPK
								MSS51	AIPL1
								CFAP70	FSCN2
								C10orf90	NOL11
								BTBD16	DHRS7B
								FAM24A	KRT23
								PSTK	RNF167
								ZNF488	TMEM98
								PIK3AP1	POLDIP2
								MORN4	TBC1D29
								ZFYVE27	TANC2
								MMP21	WSB1
								COMTD1	NAT9
								FRA10AC1	SENP3
								ANKRD22	OR1A2
								SFXN2	PITPNC1
								PDZD8	ERAL1
								AGAP4	NARF
								BORCS7	AATF
								LYZL2	OR4D1
								NUDT9P1	SNORD4B
								AGAP11	SNORD4A
								GSTO2	SNORA67
								SFR1	SNORD49A
								CALHM3	SNORD42B
								CTAGE7P	SNORD42A
								CLRN3	SNORD3B-1
								ANAPC16	PELP1
								PNLIPRP3	B9D1
								SFXN4	CACNG5
								CPXM2	CACNG4
								ADAMTS14	TUBG2
								ACSM6	TMEM97
								SAMD8	NKIRAS2
								LIPJ	COA3
								CFL1P1	GIT1
								TRUB1	RANGRF
								MPP7	SAP30BP
								FRMPD2	PSMC3IP
								VTI1A	SNX11
								DYDC1	TIMM22
								EIF5AL1	TBX21
								HECTD2	NT5C
								FGFBP3	SOCS7
								C10orf82	CDR2L
								CACUL1	TAX1BP3
								HSD17B7P2	MINK1
								USP54	GEMIN4
								NKX2-3	SOST
								SLC35G1	MED31
								CFAP58	DERL2
								FAM170B	TVP23B
								C10orf128	GLOD4
								FUT11	MRPS7
								OIT3	YBX2
								C10orf91	UTP18
								PWWP2B	RNFT1
								LINC00858	HN1
								ANTXRL	MYO15A
								EMX2OS	TUBD1
								PLPP4	DCXR
								VSTM4	RAPGEFL1
								PAOX	TACO1
								FAM24B	ABI3
								SFTA1P	COPZ2
								TMEM254-AS1	MRPL27
								PLAC9	PIPOX
								C10orf107	AMZ2
								TMEM26	ARL17A
								ZCCHC24	CRLF3
								ENKUR	TRPV2
								ARMC3	ANKFY1
								UNC5B	ANAPC11
								PROSER2-AS1	SIRT7
								STOX1	SLC25A39
								C10orf35	MRPS23
								TYSND1	PTRH2
								ZNF25	RASD1
								GJD4	NLK
								CCNY	LUC7L3
								RTKN2	HIGD1B
								TBATA	CDK12
								ATOH7	INPP5K
								OTUD1	KRT20
								WAC-AS1	NLE1
								ZNF438	FAM64A
								ZEB1-AS1	SDK2
								SLC16A9	XAF1
								FAM13C	FNDC8
								2008-03-01	FAM20A
								C10orf25	BORCS6
								TMEM72-AS1	MBTD1
								ZNF485	BCAS3
								RASGEF1A	TMEM104
								REEP3	CWC25
								JMJD1C	ALKBH5
								UCMA	RNF43
								C10orf111	TTC19
								FAM171A1	MKS1
								SLC39A12	LINC00483
								NSUN6	C17orf80
								ARL5B	CCDC40
								BEND7	EPN3
								ZNF503-AS1	WIPI1
								IPMK	SLC52A1
								FAM21C	LRRC37A4P
								EBF3	MED9
								LINC00710	SLFN12
								PROSER2	WRAP53
								CALHM1	PNPO
								CASC2	KLHL11
								PTF1A	MRM3
								TCERG1L	SMG8
								C10orf67	SLC47A1
								HSPA12A	TMEM100
								SGMS1	VPS53
								PIPSL	RHOT1
								PGBD3	RSAD1
								C10orf53	COPRS
								FUOM	LRRC59
								JAKMIP3	NCBP3
								STK32C	MSX2P1
								LINC00700	NPLOC4
								BLOC1S2	TSR1
								RBM20	FAM222B
								PDCD4-AS1	PRR11
								FLJ37201	ADAP2
								LINC01553	ST6GALNAC1
								LOC283028	UTP6
								LINC00841	TEX2
								LOC283038	GSDMB
								LOC283045	GPRC5C
								ZMIZ1-AS1	TEX14
								MKX	WDR45B
								C10orf126	DHX33
								WDR11-AS1	CA10
								SEPT7P9	NT5M
								FAM149B1	ATXN7L3
								FFAR4	ADPRM
								KCNK18	CCDC47
								ANKRD30BP3	PLSCR3
								LINC00705	PLXDC1
								ST8SIA6	LYZL6
								DUPD1	CBX8
								LIPM	ZNF286A
								CYP26C1	ZNF287
								VWA2	MIF4GD
								NANOS1	INTS2
								LRIT2	CASKIN2
								HMX3	RPTOR
								AKR1C8P	NUFIP2
								MALRD1	ZNF624
								EBLN1	TAOK1
								TUBB8	NLGN2
								LRRTM3	BAHCC1
								PTCHD3	USP36
								NHLRC2	ARHGAP23
								CCDC172	PHF12
								DMBT1P1	ZBTB4
								C10orf113	RNF213
								SKIDA1	TNRC6C
								LINC00202-1	CXCL16
								LRRC37A6P	TRAPPC1
								FAM21A	PCTP
								SH2D4B	SCPEP1
								C10orf99	ALOXE3
								SLC16A12	SLC25A19
								CC2D2B	ELAC2
								ENO4	FKBP10
								ARMS2	SRR
								TEX36	UBE2O
								LINC00959	HEATR6
								AKR1C6P	DUS1L
								C1QL3	FN3K
								GUCY2GP	XYLT2
								NKX1-2	C17orf75
								LINC00200	NXN
								LINC00701	DNAI2
								LOC399715	TEKT3
								GATA3-AS1	SMURF2
								CASC10	ENGASE
								LINC00999	SPATA20
								ACTR3BP5	MRPL38
								BMS1P5	UBE2Z
								LBX1-AS1	WNK4
								C10orf120	C17orf53
								LOC399815	MIS12
								METTL10	GID4
								FLJ37035	ASPSCR1
								FOXI2	METTL16
								LINC01164	TMUB2
								LINC01168	CARD14
								SPRNP1	DHX58
								GOLGA7B	PHF23
								LINC01561	MMP28
								FAM45A	DHRS11
								MIR107	MFSD11
								ACBD7	PRR15L
								C10orf105	C17orf62
								C10orf62	ARMC7
								AGAP6	CHMP6
								CCNYL2	RHBDF2
								CELF2-AS1	DHX40
								ZNF32-AS1	FN3KRP
								ZNF32-AS3	OGFOD3
								ZNF32-AS2	TEFM
								GLUD1P7	ZNF750
								AGAP12P	ACBD4
								PRR26	FAM57A
								C10orf55	DCAKD
								FAM35BP	GGNBP2
								LINC00595	NUP85
								DNAJC9-AS1	ATAD5
								LINC00619	MRM1
								PRKCQ-AS1	PLEKHH3
								CELF2-AS2	MYO15B
								FAM35DP	FAM106A
								LINC00857	CTC1
								LINC00863	DBF4B
								IFIT1B	MYO19
								CDNF	ACSF2
								FRG2B	FAAP100
								LOC441666	CDK5RAP3
								MIR346	SP6
								LRRC18	COASY
								SPRN	SRCIN1
								MIR511	AARSD1
								MIR146B	LIMD2
								MIR202	KCNH6
								NPS	FAM117A
								SCART1	NDEL1
								SNORA19	VMP1
								LOC642361	KRTAP1-3
								ADARB2-AS1	KRTAP1-1
								AGAP9	KRTAP9-9
								ZNF487	KRTAP4-6
								BMS1P6	KRTAP2-1
								HOST2	PITPNM3
								FAM196A	DRC3
								FAM25A	EMC6
								TMEM72	TTC25
								LIPK	RILP
								LIPN	TEKT1
								LINC00865	KRTAP4-12
								LINC00842	RAB34
								FAM25C	TSPAN10
								DRGX	KRTAP1-5
								RPL13AP6	KRTAP3-1
								MEIG1	KRTAP3-2
								LINC00264	KRTAP9-2
								SVILP1	KRTAP9-3
								BEND3P3	KRTAP9-8
								ANXA8	KRTAP17-1
								AGAP7P	GSG2
								ASAH2B	BRIP1
								SFTPA1	MYCBPAP
								TMEM236	QRICH2
								SNORA12	NSRP1
								SNORD98	PPP1R1B
								MIR603	TBC1D3F
								MIR604	ZMYND15
								MIR605	CAMKK1
								MIR606	RPAIN
								MIR607	RNF135
								MIR608	MIEN1
								MIR609	MRPL45
								ANXA8L1	VPS25
								NUTM2A	TMEM107
								NUTM2D	NAA38
								NUTM2A-AS1	TMEM101
								LINC00864	PRAC1
								PARGP1	RAB11FIP4
								ENTPD1-AS1	NEURL4
								FAM133CP	GHDC
								HNRNPA1P33	KRTAP4-4
								RPL13AP5	ZNF594
								FRMPD2B	KIF2B
								UNC5B-AS1	HES7
								RPEL1	USP32
								AGAP5	PPP1R9B
								BMS1P4	SPATA22
								SFTPA2	CBX2
								NUTM2B	MGC12916
								GOLGA2P6	TXNDC17
								LOC729815	FAM104A
								LINC00202-2	CORO6
								POU5F1P5	TNS4
								TLX1NB	FBXL20
								MIR936	MIR22HG
								MIR938	MGC16275
								C10orf131	KRTAP9-4
								PLCE1-AS1	KRTAP4-1
								ST8SIA6-AS1	KRTAP4-5
								ADGRA1-AS1	KRTAP4-3
								DLG5-AS1	KRTAP4-2
								NEBL-AS1	KRTAP3-3
								GPR158-AS1	KRTAP2-4
								LOC100129055	FBF1
								SLC39A12-AS1	UNK
								ZNF37BP	SSH2
								C10orf142	TP53I13
								LOC100130698	IFT20
								ATE1-AS1	LRRC46
								LOC100130992	SCRN2
								ZNF503-AS2	AOC4P
								ACTA2-AS1	CEP95
								CALML3-AS1	TRIM47
								FAM25BP	ANKRD40
								LINC00856	ZNF830
								FAM25G	SLFN11
								RSU1P2	RASL10B
								KLLN	ATPAF2
								TEX36-AS1	TMEM88
								HECTD2-AS1	STRADA
								DNMBP-AS1	PRR29
								PPIAP30	SPECC1
								LINC00704	G6PC3
								TIMM23	ASB16
								MTRNR2L7	MAFG-AS1
								DUX4	OTOP2
								BMS1P21	PGAP3
								KCNIP2-AS1	MYOCD
								MIR1265	PIGS
								MIR1915	TTYH2
								MIR1287	HSPB9
								MIR1296	ORMDL3
								MIR1307	CDRT7
								MIR548F1	CDRT8
								MIR2110	CDRT15P1
								MIR1254-1	SAT2
								FAS-AS1	PLCD3
								MIR548Q	SLC46A1
								MIR548E	TMEM106A
								ZNF33BP1	LRRC37B
								FAM21EP	CYGB
								MIR4293	RNF157
								MIR378C	SMYD4
								MIR4297	OSBPL7
								MIR3157	C1QTNF1
								MIR4294	NT5C3B
								MIR3158-1	ABHD15
								MIR4295	TLCD1
								MIR3156-1	PPP1R27
								MIR3155A	CNTROB
								MIR3158-2	FTSJ3
								MIR4296	RFFL
								MTRNR2L5	RPL29P2
								LOC100499489	METTL23
								MIR3924	HSF5
								MIR3941	OR4D2
								MIR3611	MSI2
								MIR3663	SLC38A10
								MIR3944	CANT1
								SLIT1-AS1	USH1G
								LINC00866	CD300LB
								LINC00838	KIF19
								PARD3-AS1	ZPBP2
								RPARP-AS1	CYB5D1
								SH3PXD2A-AS1	OVCA2
								CFAP58-AS1	USP43
								SORCS3-AS1	KRBA2
								ADD3-AS1	C17orf64
								LINC00867	SPATA32
								FAM170B-AS1	HEXIM2
								C10orf71-AS1	LSM12
								LINC00840	CCDC43
								PRKG1-AS1	CNTD1
								LINC00844	TMEM132E
								MRLN	WFIKKN2
								PITRM1-AS1	FLJ40194
								LINC00845	B4GALNT2
								LINC00703	SPACA3
								LINC00707	SGK494
								LINC00708	SEZ6
								LINC00709	ANKRD13B
								ZSWIM8-AS1	SLC43A2
								VIM-AS1	CYB5D2
								GRID1-AS1	C17orf49
								LINC00837	ZFP3
								TNKS2-AS1	GGT6
								MARK2P9	SPNS2
								BORCS7-ASMT	EFCAB13
								COMMD3-BMI1	MRPL10
								ARHGAP19-SLIT1	WDR81
								FAM24B-CUZD1	TBC1D16
								MIR4680	AFMID
								MIR4679-1	GJD3
								MIR4480	KRT222
								MIR4483	KRT40
								MIR4679-2	LRRC75A-AS1
								MIR1254-2	ZSWIM7
								MIR4454	MIEF2
								MIR4676	SLC5A10
								MIR4678	DYNLL2
								MIR4481	SMCR5
								MIR4682	SMCR8
								MIR4482	MGAT5B
								MIR4484	TOM1L2
								MIR4675	TEPSIN
								MIR4681	B3GNTL1
								MIR4685	RBFOX3
								MIR548AK	CD300LF
								MIR4683	C17orf77
								MIR3155B	DNAH2
								TIMM23B	RTN4RL1
								LINC00702	TCAM1P
								LINC00706	EFCAB3
								MIR5100	LOC146795
								MIR5699	SLC47A2
								LINC00502	CDRT15
								ANTXRLP1	CFAP52
								CH17-360D5.1	CCDC42
								ARMC4P1	PIK3R6
								NUTM2B-AS1	ODF4
								LINC00601	C17orf50
								FANK1-AS1	SLFN13
								SLC16A12-AS1	SLC35G3
								LINC01375	UNC45B
								LOC101926942	LOC146880
								PLCE1-AS2	CD300LG
								LOC101927278	KIF18B
								LINC01475	RUNDC1
								LINC01163	EME1
								LINC01514	TMEM199
								LOC101927419	PROCA1
								LOC101927472	DHRS13
								TCERG1L-AS1	KCTD11
								LOC101927523	CRHR1-IT1
								LOC101927549	LINC00974
								LINC01166	NOTUM
								MIR202HG	TMC8
								LOC101927692	TRIM16L
								MIR3663HG	WIPF2
								LOC101927762	KRT25
								FAM53B-AS1	TMEM99
								LOC101927964	ANKFN1
								EDRF1-AS1	2010-03-01
								LOC101928150	MFSD6L
								LOC101928272	SLFN5
								LOC101928298	NAGS
								LOC101928322	FAM134C
								LOC101928453	TMEM92
								LINC01468	PHOSPHO1
								TMEM26-AS1	RHBDL3
								LOC101928834	TRPV3
								LOC101928887	SLC16A11
								LINC01515	FBXO39
								LOC101928961	SPPL2C
								LOC101928994	KRT28
								LINC01516	USP32P1
								LINC00836	KRT24
								LOC101929073	CEP112
								LOC101929117	DHRS7C
								PPP3CB-AS1	TVP23C
								LOC101929165	CENPV
								MKX-AS1	FLCN
								LINC01517	PLD6
								LOC101929234	ARHGAP27
								LOC101929279	ZNF385C
								KCNMA1-AS3	SAMD14
								KCNMA1-AS2	LYRM9
								KCNMA1-AS1	SLC16A13
								LOC101929352	C17orf74
								LINC01518	CENPX
								LOC101929431	LRRC45
								LOC101929445	SLC39A11
								LINC00993	AMZ2P1
								LOC101929574	TRIM65
								NRG3-AS1	UNC13D
								LINC01519	RDM1
								LOC101929646	SPNS3
								LOC101929662	USP32P2
								LINC01520	GAS2L2
								RNU6-7	STH
								LOC102031319	MTVR2
								MIR6078	STXBP4
								MIR6507	CACNA1G-AS1
								MIR6715B	TBC1D28
								MIR7152	TMEM256
								MIR7641-2	TAC4
								MIR8086	MYADML2
								MIR6072	BCL6B
								MIR6715A	CDRT15L2
								MIR7162	NATD1
								MIR7151	NPB
								PCAT5	HEATR9
								STAM-AS1	LINC00469
								LOC102723376	FADS6
								LOC102723377	HID1
								LOC102723439	TSEN54
								LOC102723665	UBALD2
								LOC102723703	LINC00868
								LOC102724264	TMEM235
								SVIL-AS1	CCDC57
								LOC102724323	HEXDC
								NEURL1-AS1	LOC284009
								LOC102724589	VMO1
								LOC102724593	C17orf58
								LOC102724719	MILR1
								LOC103344931	LOC284023
								RNU6-2	LINC00324
								LINC01435	LINC00670
								LINC01167	CDRT4
								LINC01264	CCDC144B
								SGMS1-AS1	KANSL1
								LOC105376351	C17orf105
								LOC105376360	FAM171A2
								LOC105376365	MEIOC
								LOC105376382	TTLL6
								LOC105376398	LOC284080
								LOC105376430	C17orf47
								LOC105376468	KRT18P55
								LOC105376480	NEK8
								LOC105378269	PIGW
								LOC105378292	C17orf78
								LOC105378311	YWHAEP7
								LOC105378330	CISD3
								LOC105378349	GSDMA
								LOC105378367	SLC13A5
								LOC105378385	TMEM102
								LOC105378397	KRT42P
								XLOC_008559	PTRF
								LOC105378430	FAM27E5
								LOC105378470	FLJ36000
								AS-PTPRE	SLC26A11
								CCEPR	ENDOV
								LOC105755953	GDPD1
								SNORD142	NDUFAF8
								SNORA86	LINC00482
								SNORA87	TMEM105
								SNORD129	LGALS9B
								SNORD130	METRNL
								LOC107001062	TUSC5
								LINP1	KLHL10
									RAB37
									LOC339166
									TMEM95
									METTL2A
									CCDC144NL
									ASB16-AS1
									C17orf67
									ENPP7
									OXLD1
									CCDC137
									ARL16
									KRT17P5
									LOC339260
									C17orf51
									MSL1
									CD300E
									SMTNL2
									NACA2
									KRT27
									SLFN14
									LRRC37A11P
									STAC2
									OTOP3
									SKA2
									CCL15-CCL14
									CCDC144CP
									MCRIP1
									GPR142
									TBC1D26
									ZACN
									KRT26
									RFLNB
									PRAC2
									HILS1
									CDRT1
									SPEM1
									EFCAB5
									LRRC37A3
									RNF126P1
									GLTPD2
									INCA1
									SCIMP
									C17orf100
									SPDYE4
									TMEM220
									SHISA6
									LRRC75A
									TMIGD1
									CCL4L1
									C17orf98
									LINC00671
									CCDC103
									RPRML
									YPEL2
									LOC388406
									C17orf82
									BTBD17
									AATK-AS1
									LOC388436
									RPL23AP87
									OR3A4P
									ARL5C
									KRT39
									SLC25A35
									MYO18A
									C17orf97
									MED11
									KRT16P2
									FLJ35934
									GRAPL
									C17orf102
									TOB1-AS1
									PRR29-AS1
									KCNJ2-AS1
									SOX9-AS1
									LINC00511
									LOC400620
									FLJ45079
									TEX19
									CUEDC1
									HOXB-AS3
									MIR10A
									MIR132
									MIR142
									MIR144
									MIR152
									MIR193A
									MIR195
									MIR196A1
									MIR21
									MIR212
									MIR22
									MIR301A
									TNFSF12-TNFSF13
									TBC1D3B
									TBC1D3C
									CCL3L3
									MXRA7
									RNASEK
									CCDC144NL-AS1
									TBC1D3P5
									SUZ12P1
									LOC440434
									GPR179
									LOC440446
									TBC1D3P2
									PLEKHM1P1
									LOC440461
									BAIAP2-AS1
									MIR324
									MIR338
									LRRC37A2
									FBXO47
									MIR423
									ARGFXP2
									DPRXP4
									MIR451A
									MIR497
									SNORA21
									CPSF4L
									SMIM5
									SLC35G6
									RNF222
									GSG1L2
									PIRT
									LOC644172
									KANSL1-AS1
									CDRT15P2
									FAM83G
									KRT16P3
									EVPLL
									WFDC21P
									SEBOX
									SNORA48
									SNORD10
									OR1D4
									KRTAP4-11
									MRPL45P2
									SCGB1C2
									TBC1D3P1-DHX40P1
									LOC653653
									LGALS9C
									NME1-NME2
									SNHG20
									SCARNA20
									SCARNA21
									SCARNA16
									SNORA50C
									SNORD1A
									SNORD1B
									SNORD1C
									SNORA59A
									SNORD7
									SNORD49B
									SNORD65
									SNORD91A
									SNORD91B
									SNORD104
									MIR33B
									MIR548D2
									MIR632
									MIR633
									MIR634
									MIR635
									MIR636
									MIR657
									SNORD118
									BHLHA9
									TLCD2
									KRTAP4-8
									KRTAP1-4
									KRTAP2-2
									KRTAP9-1
									LOC728392
									NSFP1
									FLJ45513
									KRT16P1
									ZNF286B
									LOC729683
									TBC1D3
									TBC1D3H
									KRTAP2-3
									PRCD
									MIR454
									SNORD3A
									SNORD3C
									SNORD3D
									SNORA38B
									MIR744
									MIR365B
									LOC100128006
									LOC100128288
									MYHAS
									MAPT-AS1
									FAM106CP
									MAPT-IT1
									C17orf107
									LOC100130370
									LOC100130520
									LINC00910
									SMIM6
									LOC100130950
									TNRC6C-AS1
									LOC100131347
									CD300LD
									DBIL5P
									LOC100132174
									KRTAP4-9
									KRTAP4-7
									PRO1804
									MAP3K14-AS1
									LOC100134391
									KCNJ18
									TEN1
									C17orf99
									C17orf96
									RAMP2-AS1
									LOC100287042
									LOC100287072
									LOC100288866
									LINC00675
									LOC100294362
									MIR1288
									MIR1253
									MIR1203
									MIR1250
									MIR1180
									MIR548H3
									PITPNA-AS1
									MIR2117
									MIR3183
									MIR4316
									MIR3065
									MIR3186
									MIR4315-2
									MIR2909
									MIR3185
									MIR4314
									MIR3184
									MIR4315-1
									MTRNR2L1
									LINC00674
									LINC00673
									MIR3614
									MIR3678
									MIR3615
									MIR548AA2
									LINC00672
									LRRC3C
									KRTAP9-7
									KRTAP16-1
									LOC100505782
									ARL17B
									SP2-AS1
									LOC100506371
									LOC100506388
									SPAG5-AS1
									C17orf112
									AA06
									ALOX12-AS1
									SLFN12L
									MIR497HG
									TSPOAP1-AS1
									MAGOH2P
									LOC100507002
									RNF157-AS1
									SNHG16
									LOC100507351
									C1QTNF1-AS1
									KRTAP9-6
									MIR1273E
									TEN1-CDK3
									RAD51L3-RFFL
									RNASEK-C17orf49
									TMEM256-PLSCR3
									KRTAP29-1
									TVP23C-CDRT4
									LRRC37A8P
									SENP3-EIF4A1
									P2RX5-TAX1BP3
									MIR1268B
									MIR4523
									MIR4731
									MIR4728
									MIR4726
									MIR4739
									MIR4525
									MIR4734
									MIR4729
									MIR4737
									MIR4736
									MIR4724
									MIR4733
									MIR451B
									MIR4522
									MIR4738
									MIR4740
									MIR4524A
									MIR4730
									MIR4732
									MIR3064
									MIR4723
									MIR4520-1
									MIR4521
									MIR5047
									MIR4727
									MIR5096
									MIR4725
									MIR4520-2
									MIR1269B
									ALOX15P1
									HP09025
									CEP295NL
									MIR4524B
									MIR548AT
									MIR5010
									MIR5089
									NARR
									RAI1-AS1
									EPN2-AS1
									COX10-AS1
									LINC00854
									EPN2-IT1
									HOXB-AS1
									PTGES3L
									PTGES3L-AARSD1
									FAM106B
									LOC100996291
									DNAH17-AS1
									LOC100996842
									TBC1D3G
									TBC1D3K
									TBC1D3L
									LOC101060389
									LINC01563
									TMEM220-AS1
									SNORD124
									LOC101559451
									RUNDC3A-AS1
									LINC01180
									LOC101927018
									LOC101927166
									LOC101927207
									LOC101927230
									LOC101927239
									LOC101927274
									LOC101927539
									LOC101927557
									CCDC182
									LOC101927666
									SEPT4-AS1
									LOC101927727
									LINC01476
									LOC101927755
									LOC101927839
									LOC101927855
									LOC101927877
									LOC101927911
									LOC101928000
									PRKCA-AS1
									LOC101928021
									LINC01482
									LINC01483
									LINC01028
									CASC17
									LOC101928205
									LOC101928251
									LOC101928266
									LOC101928418
									LOC101928475
									LOC101928514
									LOC101928567
									LOC101928674
									LOC101928710
									LOC101928738
									LOC101928766
									LOC101928855
									LOC101929511
									LOC101929552
									RARA-AS1
									LOC101929767
									MIR6080
									MIR378J
									MIR6129
									MIR6165
									MIR6776
									MIR6777
									MIR6779
									MIR6781
									MIR6782
									MIR6784
									MIR6786
									MIR6787
									MIR6864
									MIR6865
									MIR6867
									MIR6883
									MIR6780A
									MIR6510
									MIR6778
									MIR6783
									MIR6868
									MIR6884
									MIR6516
									MIR6785
									MIR8059
									MIR6866
									LINC01152
									LOC102723471
									LINC01497
									LOC102723505
									LOC102723517
									HID1-AS1
									TBC1D3E
									LOC102724009
									THCAT158
									LOC102724532
									LOC102724596
									TBC1D3I
									LOC103021295
									TBX2-AS1
									TMEM92-AS1
									ABCA9-AS1
									CRHR1-IT1-CRHR1
									LOC105274304
									LOC105371430
									LOC105371485
									LOC105371506
									SMCR2
									LOC105371592
									LOC105371703
									LOC105371730
									LOC105371743
									LOC105371766
									LOC105371789
									LOC105371795
									THRA1/BTR
									LOC105371814
									LOC105371824
									LOC105371849
									LOC105371899
									LOC105371907
									LOC105371925
									SNHG25
									CRAT40
									SNORD134
									SNORA90
									LOC107133515
									LOC107546764
									LOC107985033

## Sheet: Amp_Non-responders
cytoband	1q12	5q11.1	8p11.23
q value	0.00082723	0.00082723	0.072592
residual q value	0.00082723	0.00082723	0.072592
wide peak boundaries	chr1:121381365-143580004	chr5:43546789-50643618	chr8:33548713-47710390
genes in wide peak	LOC645166	FGF10	ADRB3
	EMBP1	PAIP1	ANK1
	SRGAP2C	MRPS30	CHRNB3
	SRGAP2-AS1	NNT	ADAM3A
		EMB	EIF4EBP1
		HCN1	FGFR1
		BRCAT54	FNTA
		NNT-AS1	ADAM2
		FGF10-AS1	IKBKB
		BRCAT107	IDO1
			PLAT
			POLB
			SFRP1
			SLC20A2
			STAR
			TACC1
			VDAC3
			KAT6A
			ADAM18
			ADAM9
			CHRNA6
			ASH2L
			BAG4
			AP3M2
			ERLIN2
			PROSC
			DDHD2
			SPIDR
			ADGRA2
			DKK4
			LSM1
			GOLGA7
			WHSC1L1
			THAP1
			BRF2
			C8orf4
			PLEKHA2
			DUSP26
			ZMAT4
			RNF122
			ZNF703
			RAB11FIP1
			RNF170
			TM2D2
			POMK
			GINS4
			HOOK3
			PLPP5
			SMIM19
			GOT1L1
			GPAT4
			UNC5D
			LETM2
			HGSNAT
			NKX6-3
			KCNU1
			IDO2
			HTRA4
			ADAM32
			ADAM5
			RNF5P1
			POTEA
			C8orf86
			LINC00293
			MIR486-1
			LOC728024
			LOC100130964
			LOC100287846
			LINC01605
			MIR4469
			MIR548AO
			LOC101929550
			LOC101929622
			LOC101929897
			MIR486-2
			LOC102723701
			LOC102723729
			LINC01288
			LOC105379393
